# Supplementary material for: Correction to The transcript interactome of skeletal muscle RNA binding protein motif 3 (RBM3)
Source: Physiol Rep. 2023 Oct 27;11(20):e15839. doi: 10.14814/phy2.15839 (PMC10603379; doi:10.14814/phy2.15839)
Supplement: Supplementary file 1 — Data S1. [file PHY2-11-e15839-s001.xlsx]

## Sheet: FE > 3; q < 0.01
PeakFoldEnrichment	Pvalue	Qvalue	GeneID	GeneName
14.545	33.1264	25.5513	ENSMUSG00000079470	Utp14b
13.3704	28.9145	21.8728	ENSMUSG00000035885	Cox8a
12.5873	26.1791	19.4166	ENSMUSG00000102484	Gm37923
12.2665	33.8497	26.0603	ENSMUSG00000001418	Glmp
11.8042	24.8348	18.1589	ENSMUSG00000114596	Gm47523
11.0729	27.847	20.967	ENSMUSG00000007891	Ctsd
11.0212	22.1958	15.714	ENSMUSG00000037355	Uvssa
10.6296	20.9025	14.5301	ENSMUSG00000102985	4930456G14Rik
10.6296	20.9025	14.5301	ENSMUSG00000033047	Eif3l
10.2381	19.6275	13.3698	ENSMUSG00000025701	Alox5
9.84656	18.3718	12.2135	ENSMUSG00000019916	P4ha1
9.84656	18.3718	12.2135	ENSMUSG00000065602	Mirlet7f-2
9.84656	18.3718	12.2135	ENSMUSG00000089588	Gm23548
9.45502	18.3718	12.2135	ENSMUSG00000025579	Gaa
9.45502	18.3718	12.2135	ENSMUSG00000074627	Mroh8
9.45502	18.3718	12.2135	ENSMUSG00000065934	Gm25630
9.43914	21.5696	15.1465	ENSMUSG00000004980	Hnrnpa2b1
9.38663	33.3486	25.7204	ENSMUSG00000022452	Smdt1
9.30908	17.515	11.4574	ENSMUSG00000025982	Sf3b1
9.18299	19.7639	13.4935	ENSMUSG00000040998	Npnt
8.75085	19.6141	13.3663	ENSMUSG00000021190	Lgmn
8.67719	16.5013	10.5184	ENSMUSG00000081143	Gm15823
8.67195	15.9215	10.0006	ENSMUSG00000001416	Cct3
8.67195	15.9215	10.0006	ENSMUSG00000083199	Gm9432
8.41512	16.0719	10.1358	ENSMUSG00000028416	Bag1
8.28041	14.7291	8.92321	ENSMUSG00000097888	Gm26682
8.28041	14.7291	8.92321	ENSMUSG00000094638	Gm21972
8.28041	14.7291	8.92321	ENSMUSG00000110286	Gm7706
8.28041	14.7291	8.92321	ENSMUSG00000094638	Gm21972
8.27676	22.3979	15.9057	ENSMUSG00000116226	Gm49502
8.16078	15.6468	9.76432	ENSMUSG00000051855	Mest
8.13336	14.4929	8.72523	ENSMUSG00000093219	Mir3113
8.09169	18.9917	12.786	ENSMUSG00000020821	Kif1c
7.88887	13.5599	7.8917	ENSMUSG00000087719	Gm26464
7.88887	13.5599	7.8917	ENSMUSG00000021390	Ogn
7.88887	13.5599	7.8917	ENSMUSG00000021390	Ogn
7.88887	13.5599	7.8917	ENSMUSG00000085575	Gm15485
7.88887	13.5599	7.8917	ENSMUSG00000026526	Fh1
7.88887	13.5599	7.8917	ENSMUSG00000111394	AC160637.1
7.88887	13.5599	7.8917	ENSMUSG00000037149	Ddx1
7.88008	16.3197	10.358	ENSMUSG00000020400	Tnip1
7.86931	20.3845	14.061	ENSMUSG00000049414	Gm5417
7.86931	20.3845	14.061	ENSMUSG00000083000	Gm15678
7.71341	27.7107	20.857	ENSMUSG00000021288	Klc1
7.56828	26.7458	19.9551	ENSMUSG00000061086	Myl4
7.55264	13.0261	7.44142	ENSMUSG00000026254	Eif4e2
7.51454	22.5515	16.0237	ENSMUSG00000049414	Gm5417
7.51454	22.5515	16.0237	ENSMUSG00000026414	Tnnt2
7.50033	13.4708	7.82988	ENSMUSG00000093390	Gm20652
7.49733	12.4154	6.88731	ENSMUSG00000001418	Glmp
7.49733	12.4154	6.88731	ENSMUSG00000014355	Anapc1
7.49733	12.4154	6.88731	ENSMUSG00000087014	Gm16364
7.49733	12.4154	6.88731	ENSMUSG00000060073	Psma3
7.49733	12.4154	6.88731	ENSMUSG00000036766	Dner
7.49733	12.4154	6.88731	ENSMUSG00000089588	Gm23548
7.49733	12.4154	6.88731	ENSMUSG00000109941	Exosc6
7.49733	12.4154	6.88731	ENSMUSG00000031985	Gnpat
7.49733	12.4154	6.88731	ENSMUSG00000031985	Gnpat
7.46605	30.6689	23.4589	ENSMUSG00000085348	Myhas
7.46605	30.6689	23.4589	ENSMUSG00000085348	Myhas
7.43392	18.3673	12.2135	ENSMUSG00000022108	Itm2b
7.29956	14.2141	8.47296	ENSMUSG00000105135	Gm43667
7.29956	14.2141	8.47296	ENSMUSG00000105135	Gm43667
7.29956	14.2141	8.47296	ENSMUSG00000099163	Mir7660
7.29273	14.1843	8.46967	ENSMUSG00000040667	Nup88
7.10579	11.297	5.88808	ENSMUSG00000088516	Gm23044
7.10579	11.297	5.88808	ENSMUSG00000097546	Gm26749
7.10579	11.297	5.88808	ENSMUSG00000085575	Gm15485
7.10579	11.297	5.88808	ENSMUSG00000026526	Fh1
7.10579	11.297	5.88808	ENSMUSG00000106825	2510016D11Rik
7.10579	11.297	5.88808	ENSMUSG00000037139	Myom3
7.10579	11.297	5.88808	ENSMUSG00000037852	Cpe
7.10579	11.297	5.88808	ENSMUSG00000097305	Gm17276
7.10579	11.297	5.88808	ENSMUSG00000106933	Gm43621
7.10579	11.297	5.88808	ENSMUSG00000103061	Gm36970
7.10579	11.297	5.88808	ENSMUSG00000097305	Gm17276
7.10315	12.3083	6.80532	ENSMUSG00000048316	Gm9823
7.0093	14.2141	8.47296	ENSMUSG00000023232	Serinc2
7.0093	14.2141	8.47296	ENSMUSG00000097888	Gm26682
7.0093	14.2141	8.47296	ENSMUSG00000024593	Megf10
7.0093	14.2141	8.47296	ENSMUSG00000029777	Gars
7.0093	14.2141	8.47296	ENSMUSG00000030357	Fkbp4
7.0093	14.2141	8.47296	ENSMUSG00000020081	Tacr2
7.0093	14.2141	8.47296	ENSMUSG00000054808	Actn4
7.0093	14.2141	8.47296	ENSMUSG00000066036	Ubr4
6.92446	13.5496	7.8917	ENSMUSG00000038936	Sccpdh
6.88967	13.4891	7.84763	ENSMUSG00000020850	Prpf8
6.81791	19.6848	13.4209	ENSMUSG00000023020	Cox14
6.71426	10.2063	4.954	ENSMUSG00000001729	Akt1
6.71426	10.2063	4.954	ENSMUSG00000077082	Gm23766
6.71426	10.2063	4.954	ENSMUSG00000086003	B230206L02Rik
6.71426	10.2063	4.954	ENSMUSG00000024127	Prepl
6.71426	10.2063	4.954	ENSMUSG00000099134	Mir7018
6.71426	10.2063	4.954	ENSMUSG00000031312	Itgb1bp2
6.71426	10.2063	4.954	ENSMUSG00000031985	Gnpat
6.71426	10.2063	4.954	ENSMUSG00000030007	Cct7
6.71426	10.2063	4.954	ENSMUSG00000031948	Kars
6.71426	10.2063	4.954	ENSMUSG00000042605	Atxn2
6.70956	13.193	7.58018	ENSMUSG00000032637	Atxn2l
6.56314	15.4524	9.58431	ENSMUSG00000028426	Rad23b
6.48558	11.3085	5.89805	ENSMUSG00000024393	Prrc2a
6.42878	12.1886	6.69406	ENSMUSG00000029777	Gars
6.42878	12.1886	6.69406	ENSMUSG00000055401	Fbxo6
6.42878	12.1886	6.69406	ENSMUSG00000030682	Cdipt
6.42809	9.77329	4.6114	ENSMUSG00000015994	Fnta
6.40608	15.6255	9.74595	ENSMUSG00000091383	Hist1h2al
6.40608	15.6255	9.74595	ENSMUSG00000091383	Hist1h2al
6.39807	10.2035	4.954	ENSMUSG00000109649	Gm45521
6.3583	11.5822	6.15211	ENSMUSG00000032199	Polr2m
6.3583	11.5822	6.15211	ENSMUSG00000032199	Polr2m
6.34761	11.0822	5.72729	ENSMUSG00000010663	Fads1
6.34545	14.5125	8.73351	ENSMUSG00000042605	Atxn2
6.32272	10.2063	4.954	ENSMUSG00000020664	Dld
6.32272	10.2063	4.954	ENSMUSG00000109168	Gm44709
6.32272	10.2063	4.954	ENSMUSG00000093239	Gm24106
6.32272	10.2063	4.954	ENSMUSG00000088516	Gm23044
6.32272	10.2063	4.954	ENSMUSG00000023118	Sympk
6.32272	10.2063	4.954	ENSMUSG00000091561	Gm6665
6.32272	10.2063	4.954	ENSMUSG00000109649	Gm45521
6.32272	10.2063	4.954	ENSMUSG00000116207	Nnt
6.32272	10.2063	4.954	ENSMUSG00000103505	Gm38374
6.32272	10.2063	4.954	ENSMUSG00000027509	Rae1
6.32272	10.2063	4.954	ENSMUSG00000073821	8030451A03Rik
6.32272	10.2063	4.954	ENSMUSG00000028577	Plaa
6.32272	10.2063	4.954	ENSMUSG00000029762	Akr1b8
6.32272	10.2063	4.954	ENSMUSG00000032187	Smarca4
6.32272	10.2063	4.954	ENSMUSG00000105298	Cldn25-ps
6.32272	10.2063	4.954	ENSMUSG00000036138	Acaa1a
6.32272	10.2063	4.954	ENSMUSG00000044317	Gpr4
6.32272	10.2063	4.954	ENSMUSG00000086986	Gm12103
6.32272	10.2063	4.954	ENSMUSG00000098397	Mir7669
6.32272	10.2063	4.954	ENSMUSG00000066036	Ubr4
6.32272	10.2063	4.954	ENSMUSG00000073821	8030451A03Rik
6.32272	10.2063	4.954	ENSMUSG00000079442	St6galnac4
6.32272	10.2063	4.954	ENSMUSG00000116207	Nnt
6.24505	12.8501	7.27499	ENSMUSG00000001270	Ckb
6.21044	10.026	4.8371	ENSMUSG00000066036	Ubr4
6.13852	11.2084	5.83299	ENSMUSG00000001131	Timp1
6.13852	11.2084	5.83299	ENSMUSG00000002844	Adprh
6.13852	11.2084	5.83299	ENSMUSG00000049414	Gm5417
6.13852	11.2084	5.83299	ENSMUSG00000018906	P4ha2
6.13852	11.2084	5.83299	ENSMUSG00000109649	Gm45521
6.13852	11.2084	5.83299	ENSMUSG00000026879	Gsn
6.13852	11.2084	5.83299	ENSMUSG00000030218	Mgp
6.13852	11.2084	5.83299	ENSMUSG00000113774	Gm36236
6.13852	11.2084	5.83299	ENSMUSG00000037062	Sh3glb1
6.13852	11.2084	5.83299	ENSMUSG00000001131	Timp1
6.13852	11.2084	5.83299	ENSMUSG00000047866	Lonp2
6.13852	11.2084	5.83299	ENSMUSG00000002844	Adprh
6.12775	13.5895	7.91421	ENSMUSG00000024538	Ppic
6.08856	10.6536	5.34518	ENSMUSG00000034101	Ctnnd1
6.08856	10.6536	5.34518	ENSMUSG00000034101	Ctnnd1
6.05324	9.77329	4.6114	ENSMUSG00000003437	Paf1
6.05324	9.77329	4.6114	ENSMUSG00000025786	Zdhhc3
6.00495	9.58914	4.44241	ENSMUSG00000099163	Mir7660
5.99731	13.3276	7.70934	ENSMUSG00000036733	Rbm42
5.99731	13.3276	7.70934	ENSMUSG00000036733	Rbm42
5.98805	14.3103	8.55543	ENSMUSG00000052374	Actn2
5.96108	32.6962	25.2411	ENSMUSG00000026193	Fn1
5.93118	9.14526	4.06146	ENSMUSG00000097566	A930024N18Rik
5.93118	9.14526	4.06146	ENSMUSG00000015869	Prpsap1
5.93118	9.14526	4.06146	ENSMUSG00000109947	Gm45669
5.93118	9.14526	4.06146	ENSMUSG00000083314	Gm11742
5.93118	9.14526	4.06146	ENSMUSG00000089639	Gm2862
5.93118	9.14526	4.06146	ENSMUSG00000116822	AC165271.2
5.93118	9.14526	4.06146	ENSMUSG00000024049	Myom1
5.93118	9.14526	4.06146	ENSMUSG00000084601	Gm23111
5.93118	9.14526	4.06146	ENSMUSG00000048521	Cxcr6
5.93118	9.14526	4.06146	ENSMUSG00000025332	Kdm5c
5.93118	9.14526	4.06146	ENSMUSG00000025980	Hspd1
5.93118	9.14526	4.06146	ENSMUSG00000026963	Tmem210
5.93118	9.14526	4.06146	ENSMUSG00000110480	Gm32842
5.93118	9.14526	4.06146	ENSMUSG00000031600	Vps37a
5.93118	9.14526	4.06146	ENSMUSG00000032334	Loxl1
5.93118	9.14526	4.06146	ENSMUSG00000033032	Afap1l1
5.93118	9.14526	4.06146	ENSMUSG00000098589	Gm27353
5.93118	9.14526	4.06146	ENSMUSG00000035247	Hectd1
5.93118	9.14526	4.06146	ENSMUSG00000041926	Rnpep
5.93118	9.14526	4.06146	ENSMUSG00000086132	Gm13631
5.93118	9.14526	4.06146	ENSMUSG00000108477	Gm44878
5.93118	9.14526	4.06146	ENSMUSG00000077928	Mir208b
5.93118	9.14526	4.06146	ENSMUSG00000054263	Lifr
5.93118	9.14526	4.06146	ENSMUSG00000030500	Slc17a6
5.93118	9.14526	4.06146	ENSMUSG00000107019	Gm43682
5.93118	9.14526	4.06146	ENSMUSG00000098589	Gm27353
5.93118	9.14526	4.06146	ENSMUSG00000024049	Myom1
5.93118	9.14526	4.06146	ENSMUSG00000108477	Gm44878
5.93118	9.14526	4.06146	ENSMUSG00000097271	Gm9903
5.93118	9.14526	4.06146	ENSMUSG00000002833	Hdgfl2
5.93118	9.14526	4.06146	ENSMUSG00000109940	Gm45399
5.93118	9.14526	4.06146	ENSMUSG00000029456	Acad10
5.91006	12.6839	7.12378	ENSMUSG00000087682	Gm14003
5.91006	12.6839	7.12378	ENSMUSG00000081528	Gm12924
5.84826	10.2513	4.97657	ENSMUSG00000001962	Fam50a
5.84826	10.2513	4.97657	ENSMUSG00000026192	Atic
5.84826	10.2513	4.97657	ENSMUSG00000100927	Gm28536
5.84826	10.2513	4.97657	ENSMUSG00000104368	2010103J01Rik
5.84826	10.2513	4.97657	ENSMUSG00000075903	Gm23941
5.84826	10.2513	4.97657	ENSMUSG00000028834	Trim63
5.84826	10.2513	4.97657	ENSMUSG00000030605	Mfge8
5.77298	14.2995	8.54798	ENSMUSG00000105211	Gm47302
5.77298	14.2995	8.54798	ENSMUSG00000105211	Gm47302
5.76082	11.4614	6.03991	ENSMUSG00000026618	Iars2
5.74588	10.5294	5.23108	ENSMUSG00000090516	Rps11-ps1
5.74588	10.5294	5.23108	ENSMUSG00000090516	Rps11-ps1
5.69298	9.1919	4.10405	ENSMUSG00000027668	Mfn1
5.69236	11.7967	6.34557	ENSMUSG00000105563	Gm44408
5.67839	8.74577	3.71907	ENSMUSG00000018661	Cog1
5.67839	8.74577	3.71907	ENSMUSG00000028494	Plin2
5.6423	11.2399	5.863	ENSMUSG00000035933	Cog5
5.558	9.31879	4.19816	ENSMUSG00000001105	Ift20
5.558	9.31879	4.19816	ENSMUSG00000097439	Gm16754
5.558	9.31879	4.19816	ENSMUSG00000025982	Sf3b1
5.558	9.31879	4.19816	ENSMUSG00000103001	A930005N03Rik
5.558	9.31879	4.19816	ENSMUSG00000097138	Gm26625
5.558	9.31879	4.19816	ENSMUSG00000111364	Gm36745
5.558	9.31879	4.19816	ENSMUSG00000035027	Map2k2
5.558	9.31879	4.19816	ENSMUSG00000038776	Ephx1
5.558	9.31879	4.19816	ENSMUSG00000097439	Gm16754
5.53964	8.11595	3.18172	ENSMUSG00000098759	Mir7063
5.53964	8.11595	3.18172	ENSMUSG00000113380	Gm48682
5.53964	8.11595	3.18172	ENSMUSG00000084790	Gm15879
5.53964	8.11595	3.18172	ENSMUSG00000021868	Ppif
5.53964	8.11595	3.18172	ENSMUSG00000008604	Ubqln4
5.53964	8.11595	3.18172	ENSMUSG00000011114	Tbrg1
5.53964	8.11595	3.18172	ENSMUSG00000018428	Akap1
5.53964	8.11595	3.18172	ENSMUSG00000088516	Gm23044
5.53964	8.11595	3.18172	ENSMUSG00000081968	Rpl23a-ps2
5.53964	8.11595	3.18172	ENSMUSG00000084602	n-R5s34
5.53964	8.11595	3.18172	ENSMUSG00000023348	Trip6
5.53964	8.11595	3.18172	ENSMUSG00000023830	Igf2r
5.53964	8.11595	3.18172	ENSMUSG00000024319	Vps52
5.53964	8.11595	3.18172	ENSMUSG00000024583	Txnl1
5.53964	8.11595	3.18172	ENSMUSG00000025190	Got1
5.53964	8.11595	3.18172	ENSMUSG00000025220	Mgea5
5.53964	8.11595	3.18172	ENSMUSG00000025795	Rassf3
5.53964	8.11595	3.18172	ENSMUSG00000025875	Tspan17
5.53964	8.11595	3.18172	ENSMUSG00000086053	Gm15178
5.53964	8.11595	3.18172	ENSMUSG00000026853	Crat
5.53964	8.11595	3.18172	ENSMUSG00000028953	Abcf2
5.53964	8.11595	3.18172	ENSMUSG00000029686	Cul1
5.53964	8.11595	3.18172	ENSMUSG00000108321	Gm44649
5.53964	8.11595	3.18172	ENSMUSG00000106127	4930520M14Rik
5.53964	8.11595	3.18172	ENSMUSG00000037270	4932438A13Rik
5.53964	8.11595	3.18172	ENSMUSG00000038387	Rras
5.53964	8.11595	3.18172	ENSMUSG00000039000	Ube3c
5.53964	8.11595	3.18172	ENSMUSG00000040667	Nup88
5.53964	8.11595	3.18172	ENSMUSG00000115234	Gm49130
5.53964	8.11595	3.18172	ENSMUSG00000050989	Selenon
5.53964	8.11595	3.18172	ENSMUSG00000085457	1110046J04Rik
5.53964	8.11595	3.18172	ENSMUSG00000087951	Gm22558
5.53964	8.11595	3.18172	ENSMUSG00000026380	Tfcp2l1
5.53964	8.11595	3.18172	ENSMUSG00000037355	Uvssa
5.53964	8.11595	3.18172	ENSMUSG00000026853	Crat
5.53964	8.11595	3.18172	ENSMUSG00000108321	Gm44649
5.53964	8.11595	3.18172	ENSMUSG00000028622	Mrpl37
5.53964	8.11595	3.18172	ENSMUSG00000030978	Rrm1
5.53964	8.11595	3.18172	ENSMUSG00000051295	9630028B13Rik
5.51196	10.5553	5.25536	ENSMUSG00000070427	Il18bp
5.49192	17.6823	11.6106	ENSMUSG00000007041	Clic1
5.47467	10.9285	5.59053	ENSMUSG00000060187	Lrrc10
5.47467	10.9285	5.59053	ENSMUSG00000086894	Gm15708
5.47467	10.9285	5.59053	ENSMUSG00000039067	Psmd7
5.47467	10.9285	5.59053	ENSMUSG00000064080	Fbln2
5.47467	10.9285	5.59053	ENSMUSG00000086894	Gm15708
5.4535	11.3267	5.9136	ENSMUSG00000026353	Ubxn4
5.42467	13.452	7.81441	ENSMUSG00000031461	Myom2
5.42467	13.452	7.81441	ENSMUSG00000085915	Gm8091
5.42467	13.452	7.81441	ENSMUSG00000094382	Gm22192
5.42467	13.452	7.81441	ENSMUSG00000089936	Gm16199
5.3732	8.67157	3.66522	ENSMUSG00000077884	Gm24557
5.3732	8.67157	3.66522	ENSMUSG00000077884	Gm24557
5.34044	8.20978	3.2615	ENSMUSG00000107238	Gm42758
5.31558	24.6337	17.9809	ENSMUSG00000083000	Gm15678
5.30354	7.74996	2.87825	ENSMUSG00000006589	Aprt
5.30354	7.74996	2.87825	ENSMUSG00000006589	Aprt
5.26774	8.41215	3.43428	ENSMUSG00000000555	Itga5
5.26774	8.41215	3.43428	ENSMUSG00000074037	Mc1r
5.26774	8.41215	3.43428	ENSMUSG00000008855	Hdac5
5.26774	8.41215	3.43428	ENSMUSG00000034164	Emid1
5.26774	8.41215	3.43428	ENSMUSG00000021824	Ap3m1
5.26774	8.41215	3.43428	ENSMUSG00000023829	Slc22a1
5.26774	8.41215	3.43428	ENSMUSG00000026796	Fam129b
5.26774	8.41215	3.43428	ENSMUSG00000030754	Copb1
5.26774	8.41215	3.43428	ENSMUSG00000031312	Itgb1bp2
5.26774	8.41215	3.43428	ENSMUSG00000114148	Gm47701
5.26774	8.41215	3.43428	ENSMUSG00000051747	Ttn
5.26774	8.41215	3.43428	ENSMUSG00000035505	Cox18
5.26774	8.41215	3.43428	ENSMUSG00000074037	Mc1r
5.26774	8.41215	3.43428	ENSMUSG00000099882	Gm28388
5.26375	12.2247	6.72724	ENSMUSG00000032504	Pdcd6ip
5.25697	10.9285	5.59053	ENSMUSG00000049414	Gm5417
5.25697	10.9285	5.59053	ENSMUSG00000098397	Mir7669
5.25051	12.6201	7.07374	ENSMUSG00000096935	1700113A16Rik
5.24345	8.37265	3.41121	ENSMUSG00000104693	Gm42941
5.16783	8.24934	3.29447	ENSMUSG00000112237	D630033A02Rik
5.1481	7.12086	2.3519	ENSMUSG00000091363	Gm7701
5.1481	7.12086	2.3519	ENSMUSG00000002900	Lamb1
5.1481	7.12086	2.3519	ENSMUSG00000003809	Gcdh
5.1481	7.12086	2.3519	ENSMUSG00000004317	Clcn5
5.1481	7.12086	2.3519	ENSMUSG00000030553	Pgpep1l
5.1481	7.12086	2.3519	ENSMUSG00000112830	Gm47765
5.1481	7.12086	2.3519	ENSMUSG00000106514	Mir6976
5.1481	7.12086	2.3519	ENSMUSG00000088516	Gm23044
5.1481	7.12086	2.3519	ENSMUSG00000020361	Hspa4
5.1481	7.12086	2.3519	ENSMUSG00000020780	Srp68
5.1481	7.12086	2.3519	ENSMUSG00000023010	Tmbim6
5.1481	7.12086	2.3519	ENSMUSG00000040866	Rsph6a
5.1481	7.12086	2.3519	ENSMUSG00000023829	Slc22a1
5.1481	7.12086	2.3519	ENSMUSG00000024422	Dhx16
5.1481	7.12086	2.3519	ENSMUSG00000024501	Dpysl3
5.1481	7.12086	2.3519	ENSMUSG00000024659	Anxa1
5.1481	7.12086	2.3519	ENSMUSG00000024735	Prpf19
5.1481	7.12086	2.3519	ENSMUSG00000098293	Mir6991
5.1481	7.12086	2.3519	ENSMUSG00000024908	Ppp6r3
5.1481	7.12086	2.3519	ENSMUSG00000098730	Mir6407
5.1481	7.12086	2.3519	ENSMUSG00000091471	Gm20538
5.1481	7.12086	2.3519	ENSMUSG00000090841	Myl6
5.1481	7.12086	2.3519	ENSMUSG00000087682	Gm14003
5.1481	7.12086	2.3519	ENSMUSG00000064984	Snord73a
5.1481	7.12086	2.3519	ENSMUSG00000089308	Gm24837
5.1481	7.12086	2.3519	ENSMUSG00000028447	Dctn3
5.1481	7.12086	2.3519	ENSMUSG00000028973	Abcb8
5.1481	7.12086	2.3519	ENSMUSG00000106648	Gm43176
5.1481	7.12086	2.3519	ENSMUSG00000109882	Gm18706
5.1481	7.12086	2.3519	ENSMUSG00000084783	Gm15419
5.1481	7.12086	2.3519	ENSMUSG00000033192	Lpcat2
5.1481	7.12086	2.3519	ENSMUSG00000032363	Adamts7
5.1481	7.12086	2.3519	ENSMUSG00000032440	Tgfbr2
5.1481	7.12086	2.3519	ENSMUSG00000089718	2310075C17Rik
5.1481	7.12086	2.3519	ENSMUSG00000098752	Mir6897
5.1481	7.12086	2.3519	ENSMUSG00000039285	Azi2
5.1481	7.12086	2.3519	ENSMUSG00000098580	Mir7023
5.1481	7.12086	2.3519	ENSMUSG00000041763	Tpp2
5.1481	7.12086	2.3519	ENSMUSG00000042699	Dhx9
5.1481	7.12086	2.3519	ENSMUSG00000044033	Ccdc141
5.1481	7.12086	2.3519	ENSMUSG00000086132	Gm13631
5.1481	7.12086	2.3519	ENSMUSG00000090990	Gm17197
5.1481	7.12086	2.3519	ENSMUSG00000051396	Gm45902
5.1481	7.12086	2.3519	ENSMUSG00000093686	Gm4705
5.1481	7.12086	2.3519	ENSMUSG00000026380	Tfcp2l1
5.1481	7.12086	2.3519	ENSMUSG00000041025	Iffo2
5.1481	7.12086	2.3519	ENSMUSG00000090990	Gm17197
5.1481	7.12086	2.3519	ENSMUSG00000091471	Gm20538
5.1481	7.12086	2.3519	ENSMUSG00000106514	Mir6976
5.1481	7.12086	2.3519	ENSMUSG00000106514	Mir6976
5.1481	7.12086	2.3519	ENSMUSG00000051396	Gm45902
5.1481	7.12086	2.3519	ENSMUSG00000028826	Maco1
5.1481	7.12086	2.3519	ENSMUSG00000051295	9630028B13Rik
5.12966	7.77407	2.89822	ENSMUSG00000034850	Tmem127
5.12966	7.77407	2.89822	ENSMUSG00000095098	Ccdc85b
5.10108	13.5501	7.8917	ENSMUSG00000024740	Ddb1
5.08215	13.0881	7.49792	ENSMUSG00000032334	Loxl1
5.04654	8.05041	3.15283	ENSMUSG00000031808	Slc27a1
5.04046	7.73048	2.86603	ENSMUSG00000002343	Armc6
5.04046	7.73048	2.86603	ENSMUSG00000003402	Prkcsh
5.04046	7.73048	2.86603	ENSMUSG00000031286	Glt28d2
5.04046	7.73048	2.86603	ENSMUSG00000031286	Glt28d2
5.03928	10.0802	4.88223	ENSMUSG00000100811	Gm29083
5.03928	10.0802	4.88223	ENSMUSG00000094574	Gm15027
5.03928	10.0802	4.88223	ENSMUSG00000058655	Eif4b
5.03928	10.0802	4.88223	ENSMUSG00000038502	Ptov1
5.01871	10.4469	5.15729	ENSMUSG00000048486	Fitm2
5.01871	10.4469	5.15729	ENSMUSG00000048486	Fitm2
4.9879	7.25931	2.47932	ENSMUSG00000097404	Gm10814
4.97748	7.53305	2.70076	ENSMUSG00000017754	Pltp
4.97748	7.53305	2.70076	ENSMUSG00000018848	Rars
4.97748	7.53305	2.70076	ENSMUSG00000077096	Gm22015
4.97748	7.53305	2.70076	ENSMUSG00000025041	Nt5c2
4.97748	7.53305	2.70076	ENSMUSG00000102838	Gm37014
4.97748	7.53305	2.70076	ENSMUSG00000089265	Gm22888
4.97748	7.53305	2.70076	ENSMUSG00000030470	Csrp3
4.97748	7.53305	2.70076	ENSMUSG00000086608	4930562D21Rik
4.97748	7.53305	2.70076	ENSMUSG00000036880	Acaa2
4.97748	7.53305	2.70076	ENSMUSG00000064120	Mocs1
4.97748	7.53305	2.70076	ENSMUSG00000105908	Mir6920
4.97748	7.53305	2.70076	ENSMUSG00000106751	Gm42467
4.9308	7.85922	2.97838	ENSMUSG00000065852	Gm22353
4.9308	7.85922	2.97838	ENSMUSG00000030681	Mvp
4.92869	6.78833	2.10261	ENSMUSG00000037313	Tacc3
4.92869	6.78833	2.10261	ENSMUSG00000106110	Gm43571
4.9022	11.0053	5.65656	ENSMUSG00000089188	Gm22942
4.86994	14.5376	8.75292	ENSMUSG00000031701	Dnaja2
4.85514	8.92162	3.87989	ENSMUSG00000061306	Slc38a10
4.85514	8.92162	3.87989	ENSMUSG00000061306	Slc38a10
4.85301	12.9026	7.3227	ENSMUSG00000026193	Fn1
4.83053	7.77407	2.89822	ENSMUSG00000088498	Gm24402
4.82158	9.25272	4.15116	ENSMUSG00000021024	Psma6
4.82158	9.25272	4.15116	ENSMUSG00000103001	A930005N03Rik
4.82158	9.25272	4.15116	ENSMUSG00000031253	Srpx2
4.81206	8.44779	3.45777	ENSMUSG00000061062	Gm10093
4.81082	12.0029	6.53121	ENSMUSG00000039543	Cfap70
4.81082	12.0029	6.53121	ENSMUSG00000022354	Ndufb9
4.81082	12.0029	6.53121	ENSMUSG00000022354	Ndufb9
4.81082	12.0029	6.53121	ENSMUSG00000055271	9330161L09Rik
4.79109	14.3051	8.55195	ENSMUSG00000037573	Tob1
4.77535	13.9027	8.20611	ENSMUSG00000102558	Gm37571
4.77239	7.29799	2.50917	ENSMUSG00000098451	Mir6952
4.75656	6.16287	1.57318	ENSMUSG00000027994	Mcub
4.75656	6.16287	1.57318	ENSMUSG00000001472	Tcf25
4.75656	6.16287	1.57318	ENSMUSG00000003617	Cp
4.75656	6.16287	1.57318	ENSMUSG00000003617	Cp
4.75656	6.16287	1.57318	ENSMUSG00000003617	Cp
4.75656	6.16287	1.57318	ENSMUSG00000004996	Mri1
4.75656	6.16287	1.57318	ENSMUSG00000109931	Gm39929
4.75656	6.16287	1.57318	ENSMUSG00000016554	Eif3d
4.75656	6.16287	1.57318	ENSMUSG00000018547	Pip4k2b
4.75656	6.16287	1.57318	ENSMUSG00000018697	Aatf
4.75656	6.16287	1.57318	ENSMUSG00000088516	Gm23044
4.75656	6.16287	1.57318	ENSMUSG00000020034	Tcp11l2
4.75656	6.16287	1.57318	ENSMUSG00000020109	Dnajb12
4.75656	6.16287	1.57318	ENSMUSG00000082529	Gm11199
4.75656	6.16287	1.57318	ENSMUSG00000010392	Gosr1
4.75656	6.16287	1.57318	ENSMUSG00000018736	Ndel1
4.75656	6.16287	1.57318	ENSMUSG00000020902	Ntn1
4.75656	6.16287	1.57318	ENSMUSG00000021024	Psma6
4.75656	6.16287	1.57318	ENSMUSG00000047415	Gpr68
4.75656	6.16287	1.57318	ENSMUSG00000021476	Habp4
4.75656	6.16287	1.57318	ENSMUSG00000045767	B230219D22Rik
4.75656	6.16287	1.57318	ENSMUSG00000022440	C1qtnf6
4.75656	6.16287	1.57318	ENSMUSG00000022678	Nde1
4.75656	6.16287	1.57318	ENSMUSG00000022752	Tomm70a
4.75656	6.16287	1.57318	ENSMUSG00000098733	Gm27833
4.75656	6.16287	1.57318	ENSMUSG00000024049	Myom1
4.75656	6.16287	1.57318	ENSMUSG00000097641	Gm26865
4.75656	6.16287	1.57318	ENSMUSG00000085939	Cd63-ps
4.75656	6.16287	1.57318	ENSMUSG00000025509	Pnpla2
4.75656	6.16287	1.57318	ENSMUSG00000025950	Idh1
4.75656	6.16287	1.57318	ENSMUSG00000082769	Gm15793
4.75656	6.16287	1.57318	ENSMUSG00000026192	Atic
4.75656	6.16287	1.57318	ENSMUSG00000026248	Mrpl44
4.75656	6.16287	1.57318	ENSMUSG00000102909	Gm2453
4.75656	6.16287	1.57318	ENSMUSG00000039483	Asb6
4.75656	6.16287	1.57318	ENSMUSG00000087682	Gm14003
4.75656	6.16287	1.57318	ENSMUSG00000027253	Lrp4
4.75656	6.16287	1.57318	ENSMUSG00000027305	Ndufaf1
4.75656	6.16287	1.57318	ENSMUSG00000085303	Gm16751
4.75656	6.16287	1.57318	ENSMUSG00000086411	Gm14236
4.75656	6.16287	1.57318	ENSMUSG00000027774	Gfm1
4.75656	6.16287	1.57318	ENSMUSG00000106427	Gm42820
4.75656	6.16287	1.57318	ENSMUSG00000106427	Gm42820
4.75656	6.16287	1.57318	ENSMUSG00000077677	Gm24468
4.75656	6.16287	1.57318	ENSMUSG00000083100	Gm6044
4.75656	6.16287	1.57318	ENSMUSG00000029176	Anapc4
4.75656	6.16287	1.57318	ENSMUSG00000105970	Gm43360
4.75656	6.16287	1.57318	ENSMUSG00000030058	Copg1
4.75656	6.16287	1.57318	ENSMUSG00000110480	Gm32842
4.75656	6.16287	1.57318	ENSMUSG00000099192	Gm27373
4.75656	6.16287	1.57318	ENSMUSG00000099192	Gm27373
4.75656	6.16287	1.57318	ENSMUSG00000039452	Snx22
4.75656	6.16287	1.57318	ENSMUSG00000098702	1500015A07Rik
4.75656	6.16287	1.57318	ENSMUSG00000105027	Gm43676
4.75656	6.16287	1.57318	ENSMUSG00000033256	Shf
4.75656	6.16287	1.57318	ENSMUSG00000035139	Secisbp2
4.75656	6.16287	1.57318	ENSMUSG00000077217	Gm23951
4.75656	6.16287	1.57318	ENSMUSG00000035203	Epn1
4.75656	6.16287	1.57318	ENSMUSG00000111841	Gm20745
4.75656	6.16287	1.57318	ENSMUSG00000035901	Dennd5a
4.75656	6.16287	1.57318	ENSMUSG00000036138	Acaa1a
4.75656	6.16287	1.57318	ENSMUSG00000020081	Tacr2
4.75656	6.16287	1.57318	ENSMUSG00000037139	Myom3
4.75656	6.16287	1.57318	ENSMUSG00000037204	Atg101
4.75656	6.16287	1.57318	ENSMUSG00000115357	Gm49214
4.75656	6.16287	1.57318	ENSMUSG00000039195	1110008P14Rik
4.75656	6.16287	1.57318	ENSMUSG00000040706	Agmat
4.75656	6.16287	1.57318	ENSMUSG00000042524	Sun2
4.75656	6.16287	1.57318	ENSMUSG00000087552	Gm15819
4.75656	6.16287	1.57318	ENSMUSG00000104877	Gm42651
4.75656	6.16287	1.57318	ENSMUSG00000050627	Gpd1l
4.75656	6.16287	1.57318	ENSMUSG00000065647	Gm25896
4.75656	6.16287	1.57318	ENSMUSG00000053113	Socs3
4.75656	6.16287	1.57318	ENSMUSG00000053134	Supt7l
4.75656	6.16287	1.57318	ENSMUSG00000107023	Gm42715
4.75656	6.16287	1.57318	ENSMUSG00000084739	Gm22067
4.75656	6.16287	1.57318	ENSMUSG00000058655	Eif4b
4.75656	6.16287	1.57318	ENSMUSG00000065118	Gm23297
4.75656	6.16287	1.57318	ENSMUSG00000062901	Klhl24
4.75656	6.16287	1.57318	ENSMUSG00000066036	Ubr4
4.75656	6.16287	1.57318	ENSMUSG00000083270	Gm13498
4.75656	6.16287	1.57318	ENSMUSG00000001472	Tcf25
4.75656	6.16287	1.57318	ENSMUSG00000024049	Myom1
4.75656	6.16287	1.57318	ENSMUSG00000107023	Gm42715
4.75656	6.16287	1.57318	ENSMUSG00000042389	Tsen2
4.75526	16.6034	10.6136	ENSMUSG00000068699	Flnc
4.73432	6.86274	2.17051	ENSMUSG00000025950	Idh1
4.72805	10.2238	4.96593	ENSMUSG00000049939	Lrrc4
4.72805	10.2238	4.96593	ENSMUSG00000058454	Dhcr7
4.71457	7.49808	2.69651	ENSMUSG00000071072	Ptges3
4.6973	11.7156	6.27477	ENSMUSG00000031353	Rbbp7
4.69658	14.8223	9.00784	ENSMUSG00000019818	Cd164
4.68722	7.53305	2.70076	ENSMUSG00000040424	Hipk4
4.68722	7.53305	2.70076	ENSMUSG00000008855	Hdac5
4.68722	7.53305	2.70076	ENSMUSG00000065273	Gm25128
4.68722	7.53305	2.70076	ENSMUSG00000084052	Gm11745
4.68722	7.53305	2.70076	ENSMUSG00000021178	Psmc1
4.68722	7.53305	2.70076	ENSMUSG00000097381	A230087F16Rik
4.68722	7.53305	2.70076	ENSMUSG00000115641	Gm9891
4.68722	7.53305	2.70076	ENSMUSG00000024091	Vapa
4.68722	7.53305	2.70076	ENSMUSG00000026094	Stk17b
4.68722	7.53305	2.70076	ENSMUSG00000036766	Dner
4.68722	7.53305	2.70076	ENSMUSG00000026355	Mcm6
4.68722	7.53305	2.70076	ENSMUSG00000099095	Mir6376
4.68722	7.53305	2.70076	ENSMUSG00000109017	Gm38979
4.68722	7.53305	2.70076	ENSMUSG00000031986	Sprtn
4.68722	7.53305	2.70076	ENSMUSG00000032127	Vps11
4.68722	7.53305	2.70076	ENSMUSG00000097592	4930500F10Rik
4.68722	7.53305	2.70076	ENSMUSG00000065547	Mir199a-1
4.68722	7.53305	2.70076	ENSMUSG00000034707	Gns
4.68722	7.53305	2.70076	ENSMUSG00000085915	Gm8091
4.68722	7.53305	2.70076	ENSMUSG00000035671	Zswim4
4.68722	7.53305	2.70076	ENSMUSG00000107161	Gm43850
4.68722	7.53305	2.70076	ENSMUSG00000038776	Ephx1
4.68722	7.53305	2.70076	ENSMUSG00000098319	Mir7038
4.68722	7.53305	2.70076	ENSMUSG00000058655	Eif4b
4.68722	7.53305	2.70076	ENSMUSG00000066036	Ubr4
4.68722	7.53305	2.70076	ENSMUSG00000031986	Sprtn
4.66569	11.2515	5.863	ENSMUSG00000116226	Gm49502
4.66569	11.2515	5.863	ENSMUSG00000107238	Gm42758
4.66561	7.49652	2.69561	ENSMUSG00000094382	Gm22192
4.63536	6.34295	1.7294	ENSMUSG00000042804	Gpr153
4.63536	6.34295	1.7294	ENSMUSG00000029388	Eif2b1
4.63536	6.34295	1.7294	ENSMUSG00000101258	Gm29477
4.63536	6.34295	1.7294	ENSMUSG00000101258	Gm29477
4.62114	13.0386	7.45017	ENSMUSG00000020592	Sdc1
4.61652	9.22985	4.13706	ENSMUSG00000079470	Utp14b
4.60389	8.44714	3.45777	ENSMUSG00000101555	Gm28731
4.60389	8.44714	3.45777	ENSMUSG00000096992	Gm26788
4.60389	8.44714	3.45777	ENSMUSG00000096969	4930535I16Rik
4.60389	8.44714	3.45777	ENSMUSG00000029176	Anapc4
4.60389	8.44714	3.45777	ENSMUSG00000037437	Adam32
4.60389	8.44714	3.45777	ENSMUSG00000033763	Mtss1l
4.60389	8.44714	3.45777	ENSMUSG00000039474	Wfs1
4.60312	18.7317	12.5406	ENSMUSG00000032366	Tpm1
4.59369	7.29381	2.50583	ENSMUSG00000020869	Lrrc59
4.55439	6.94251	2.23505	ENSMUSG00000029851	Tcaf2
4.55389	9.46042	4.32601	ENSMUSG00000019528	Gyg
4.55389	9.46042	4.32601	ENSMUSG00000029598	Plbd2
4.55389	9.46042	4.32601	ENSMUSG00000106561	Gm47293
4.55383	5.86373	1.34401	ENSMUSG00000091479	Gm17035
4.55383	5.86373	1.34401	ENSMUSG00000077254	Gm26079
4.55383	5.86373	1.34401	ENSMUSG00000041773	Enc1
4.55383	5.86373	1.34401	ENSMUSG00000106137	Gm42538
4.55383	5.86373	1.34401	ENSMUSG00000106933	Gm43621
4.53295	7.27131	2.49068	ENSMUSG00000013663	Pten
4.5314	6.90478	2.20116	ENSMUSG00000103061	Gm36970
4.52962	6.5403	1.89709	ENSMUSG00000098442	Mir6959
4.52056	11.2515	5.863	ENSMUSG00000007039	Ddah2
4.52056	11.2515	5.863	ENSMUSG00000022354	Ndufb9
4.52056	11.2515	5.863	ENSMUSG00000089346	Gm22663
4.52056	11.2515	5.863	ENSMUSG00000077931	Mir877
4.5165	7.16239	2.39087	ENSMUSG00000051062	Fbll1
4.49675	12.3086	6.80532	ENSMUSG00000026211	Obsl1
4.49272	8.60405	3.60571	ENSMUSG00000042787	Exog
4.465	15.1687	9.33281	ENSMUSG00000024359	Hspa9
4.45735	6.42585	1.80043	ENSMUSG00000028962	Slc4a2
4.45479	6.68857	2.01192	ENSMUSG00000109881	Gm45507
4.44997	6.06025	1.50972	ENSMUSG00000006127	Inpp5k
4.43722	19.1159	12.904	ENSMUSG00000056328	Myh1
4.43722	19.1159	12.904	ENSMUSG00000056328	Myh1
4.39814	6.68524	2.0109	ENSMUSG00000086132	Gm13631
4.39696	6.6833	2.00903	ENSMUSG00000001473	Tubb6
4.39696	6.6833	2.00903	ENSMUSG00000005983	1700037C18Rik
4.39696	6.6833	2.00903	ENSMUSG00000001962	Fam50a
4.39696	6.6833	2.00903	ENSMUSG00000088516	Gm23044
4.39696	6.6833	2.00903	ENSMUSG00000021824	Ap3m1
4.39696	6.6833	2.00903	ENSMUSG00000094158	Gm23264
4.39696	6.6833	2.00903	ENSMUSG00000103380	Gm37756
4.39696	6.6833	2.00903	ENSMUSG00000086834	Gm14547
4.39696	6.6833	2.00903	ENSMUSG00000030606	Hapln3
4.39696	6.6833	2.00903	ENSMUSG00000110480	Gm32842
4.39696	6.6833	2.00903	ENSMUSG00000086608	4930562D21Rik
4.39696	6.6833	2.00903	ENSMUSG00000042787	Exog
4.39696	6.6833	2.00903	ENSMUSG00000109357	Gm45236
4.39696	6.6833	2.00903	ENSMUSG00000115383	Gm49216
4.39696	6.6833	2.00903	ENSMUSG00000111361	Gm47445
4.39696	6.6833	2.00903	ENSMUSG00000106451	Gm42934
4.39696	6.6833	2.00903	ENSMUSG00000068823	Csde1
4.39696	6.6833	2.00903	ENSMUSG00000005983	1700037C18Rik
4.39696	6.6833	2.00903	ENSMUSG00000020954	Strn3
4.39696	6.6833	2.00903	ENSMUSG00000082087	Gm12138
4.38742	7.02203	2.29992	ENSMUSG00000105833	Gm4751
4.38742	7.02203	2.29992	ENSMUSG00000105833	Gm4751
4.38726	5.61787	1.14606	ENSMUSG00000104854	Mir7116
4.3862	7.66459	2.80626	ENSMUSG00000040424	Hipk4
4.3862	7.66459	2.80626	ENSMUSG00000112816	Gm48798
4.3862	7.66459	2.80626	ENSMUSG00000087682	Gm14003
4.3862	7.66459	2.80626	ENSMUSG00000028646	Rragc
4.3862	7.66459	2.80626	ENSMUSG00000037355	Uvssa
4.3862	7.66459	2.80626	ENSMUSG00000028646	Rragc
4.37973	8.71601	3.69415	ENSMUSG00000097079	Gm26604
4.37669	6.64975	1.99315	ENSMUSG00000021096	Ppm1a
4.37543	10.5157	5.21879	ENSMUSG00000092085	Gm17224
4.37543	10.5157	5.21879	ENSMUSG00000023055	Calcoco1
4.37543	10.5157	5.21879	ENSMUSG00000092085	Gm17224
4.37498	5.94551	1.40717	ENSMUSG00000038067	Csf3
4.37498	5.94551	1.40717	ENSMUSG00000026833	Olfm1
4.37305	14.1254	8.41481	ENSMUSG00000086564	Cd101
4.36738	6.98752	2.27214	ENSMUSG00000115102	Gm49270
4.36503	5.24536	0.84591	ENSMUSG00000000827	Tpd52l2
4.36503	5.24536	0.84591	ENSMUSG00000108976	Gm29797
4.36503	5.24536	0.84591	ENSMUSG00000108976	Gm29797
4.36503	5.24536	0.84591	ENSMUSG00000002718	Cse1l
4.36503	5.24536	0.84591	ENSMUSG00000002957	Ap2a2
4.36503	5.24536	0.84591	ENSMUSG00000049357	4933408B17Rik
4.36503	5.24536	0.84591	ENSMUSG00000004069	Dnaja3
4.36503	5.24536	0.84591	ENSMUSG00000005142	Man2b1
4.36503	5.24536	0.84591	ENSMUSG00000106468	Gm47282
4.36503	5.24536	0.84591	ENSMUSG00000006494	Pdk1
4.36503	5.24536	0.84591	ENSMUSG00000010025	Aldh3a2
4.36503	5.24536	0.84591	ENSMUSG00000014349	Ube2z
4.36503	5.24536	0.84591	ENSMUSG00000080763	Gm12341
4.36503	5.24536	0.84591	ENSMUSG00000017721	Pigt
4.36503	5.24536	0.84591	ENSMUSG00000018906	P4ha2
4.36503	5.24536	0.84591	ENSMUSG00000017830	Dhx58
4.36503	5.24536	0.84591	ENSMUSG00000022110	Sucla2
4.36503	5.24536	0.84591	ENSMUSG00000098416	Mir7117
4.36503	5.24536	0.84591	ENSMUSG00000022350	Washc5
4.36503	5.24536	0.84591	ENSMUSG00000099314	Gm27734
4.36503	5.24536	0.84591	ENSMUSG00000116822	AC165271.2
4.36503	5.24536	0.84591	ENSMUSG00000023224	Serping1
4.36503	5.24536	0.84591	ENSMUSG00000024049	Myom1
4.36503	5.24536	0.84591	ENSMUSG00000024104	Washc2
4.36503	5.24536	0.84591	ENSMUSG00000097888	Gm26682
4.36503	5.24536	0.84591	ENSMUSG00000044982	Sft2d3
4.36503	5.24536	0.84591	ENSMUSG00000024560	Cxxc1
4.36503	5.24536	0.84591	ENSMUSG00000089125	Gm26403
4.36503	5.24536	0.84591	ENSMUSG00000056209	Npm3
4.36503	5.24536	0.84591	ENSMUSG00000103001	A930005N03Rik
4.36503	5.24536	0.84591	ENSMUSG00000102838	Gm37014
4.36503	5.24536	0.84591	ENSMUSG00000098926	Mir6904
4.36503	5.24536	0.84591	ENSMUSG00000065562	Mir215
4.36503	5.24536	0.84591	ENSMUSG00000026869	Psmd5
4.36503	5.24536	0.84591	ENSMUSG00000086411	Gm14236
4.36503	5.24536	0.84591	ENSMUSG00000089265	Gm22888
4.36503	5.24536	0.84591	ENSMUSG00000077677	Gm24468
4.36503	5.24536	0.84591	ENSMUSG00000028560	Usp1
4.36503	5.24536	0.84591	ENSMUSG00000028790	Khdrbs1
4.36503	5.24536	0.84591	ENSMUSG00000029014	Dnajc2
4.36503	5.24536	0.84591	ENSMUSG00000077254	Gm26079
4.36503	5.24536	0.84591	ENSMUSG00000096238	Gm22583
4.36503	5.24536	0.84591	ENSMUSG00000065036	Gm22362
4.36503	5.24536	0.84591	ENSMUSG00000030284	Creld1
4.36503	5.24536	0.84591	ENSMUSG00000103436	Gm36995
4.36503	5.24536	0.84591	ENSMUSG00000103436	Gm36995
4.36503	5.24536	0.84591	ENSMUSG00000088146	Gm24718
4.36503	5.24536	0.84591	ENSMUSG00000067194	Eif1ax
4.36503	5.24536	0.84591	ENSMUSG00000110245	Gm20100
4.36503	5.24536	0.84591	ENSMUSG00000031652	N4bp1
4.36503	5.24536	0.84591	ENSMUSG00000031985	Gnpat
4.36503	5.24536	0.84591	ENSMUSG00000032320	Rcn2
4.36503	5.24536	0.84591	ENSMUSG00000032393	Dpp8
4.36503	5.24536	0.84591	ENSMUSG00000032952	Ap4b1
4.36503	5.24536	0.84591	ENSMUSG00000028538	St3gal3
4.36503	5.24536	0.84591	ENSMUSG00000065547	Mir199a-1
4.36503	5.24536	0.84591	ENSMUSG00000065547	Mir199a-1
4.36503	5.24536	0.84591	ENSMUSG00000065547	Mir199a-1
4.36503	5.24536	0.84591	ENSMUSG00000036040	Adamtsl2
4.36503	5.24536	0.84591	ENSMUSG00000114148	Gm47701
4.36503	5.24536	0.84591	ENSMUSG00000114148	Gm47701
4.36503	5.24536	0.84591	ENSMUSG00000065211	Gm26265
4.36503	5.24536	0.84591	ENSMUSG00000085206	Gm13380
4.36503	5.24536	0.84591	ENSMUSG00000059562	Ccdc154
4.36503	5.24536	0.84591	ENSMUSG00000036646	Man1b1
4.36503	5.24536	0.84591	ENSMUSG00000037824	Tspan14
4.36503	5.24536	0.84591	ENSMUSG00000103864	Gm37415
4.36503	5.24536	0.84591	ENSMUSG00000103864	Gm37415
4.36503	5.24536	0.84591	ENSMUSG00000093100	Mir3971
4.36503	5.24536	0.84591	ENSMUSG00000098822	Mir7039
4.36503	5.24536	0.84591	ENSMUSG00000038967	Pdk2
4.36503	5.24536	0.84591	ENSMUSG00000099155	Gm27805
4.36503	5.24536	0.84591	ENSMUSG00000103613	Gm34882
4.36503	5.24536	0.84591	ENSMUSG00000039568	Ubald1
4.36503	5.24536	0.84591	ENSMUSG00000088632	Gm22314
4.36503	5.24536	0.84591	ENSMUSG00000086499	Gm16217
4.36503	5.24536	0.84591	ENSMUSG00000041571	Selenow
4.36503	5.24536	0.84591	ENSMUSG00000043909	Trp53bp1
4.36503	5.24536	0.84591	ENSMUSG00000092354	Gm20548
4.36503	5.24536	0.84591	ENSMUSG00000044080	S100a1
4.36503	5.24536	0.84591	ENSMUSG00000031796	Cfap20
4.36503	5.24536	0.84591	ENSMUSG00000064624	Gm22305
4.36503	5.24536	0.84591	ENSMUSG00000111280	Gm47239
4.36503	5.24536	0.84591	ENSMUSG00000048612	Myof
4.36503	5.24536	0.84591	ENSMUSG00000050213	Snip1
4.36503	5.24536	0.84591	ENSMUSG00000050503	Fbxl22
4.36503	5.24536	0.84591	ENSMUSG00000043385	Olfr267
4.36503	5.24536	0.84591	ENSMUSG00000043385	Olfr267
4.36503	5.24536	0.84591	ENSMUSG00000106541	Gm43246
4.36503	5.24536	0.84591	ENSMUSG00000053470	Kdm3a
4.36503	5.24536	0.84591	ENSMUSG00000055204	Ankrd17
4.36503	5.24536	0.84591	ENSMUSG00000062203	Gspt1
4.36503	5.24536	0.84591	ENSMUSG00000096976	Gm26882
4.36503	5.24536	0.84591	ENSMUSG00000066279	Chrna10
4.36503	5.24536	0.84591	ENSMUSG00000064127	Med14
4.36503	5.24536	0.84591	ENSMUSG00000102802	Mgam2-ps
4.36503	5.24536	0.84591	ENSMUSG00000071649	B3gat3
4.36503	5.24536	0.84591	ENSMUSG00000078517	Emc1
4.36503	5.24536	0.84591	ENSMUSG00000088632	Gm22314
4.36503	5.24536	0.84591	ENSMUSG00000024049	Myom1
4.36503	5.24536	0.84591	ENSMUSG00000103436	Gm36995
4.36503	5.24536	0.84591	ENSMUSG00000103436	Gm36995
4.36503	5.24536	0.84591	ENSMUSG00000032952	Ap4b1
4.36503	5.24536	0.84591	ENSMUSG00000026878	Rab14
4.36503	5.24536	0.84591	ENSMUSG00000031575	Ash2l
4.36503	5.24536	0.84591	ENSMUSG00000027012	Dync1i2
4.36503	5.24536	0.84591	ENSMUSG00000026181	Ppm1f
4.36503	5.24536	0.84591	ENSMUSG00000020954	Strn3
4.3344	6.84924	2.15739	ENSMUSG00000023977	Ubr2
4.3344	6.84924	2.15739	ENSMUSG00000031253	Srpx2
4.3344	6.84924	2.15739	ENSMUSG00000039148	Sart1
4.32211	6.46946	1.83343	ENSMUSG00000054455	Vapb
4.31553	5.17459	0.81689	ENSMUSG00000077667	Gm26147
4.31357	6.54504	1.90052	ENSMUSG00000013465	Nelfb
4.31357	6.54504	1.90052	ENSMUSG00000022031	Elp3
4.31357	6.54504	1.90052	ENSMUSG00000106058	Gm43013
4.30942	18.5647	12.3893	ENSMUSG00000063524	Eno1
4.30832	7.51812	2.70076	ENSMUSG00000029711	Epo
4.30832	7.51812	2.70076	ENSMUSG00000029711	Epo
4.30832	7.51812	2.70076	ENSMUSG00000029711	Epo
4.29685	18.8561	12.6556	ENSMUSG00000021288	Klc1
4.29685	18.8561	12.6556	ENSMUSG00000026192	Atic
4.28282	5.46352	1.01071	ENSMUSG00000030094	Xpc
4.27885	5.79802	1.31084	ENSMUSG00000007034	Slc44a4
4.27544	6.13612	1.57318	ENSMUSG00000111564	Stmn1-rs1
4.26763	6.37887	1.76082	ENSMUSG00000026121	Sema4c
4.26763	6.37887	1.76082	ENSMUSG00000092397	C130080G10Rik
4.25935	8.13087	3.19511	ENSMUSG00000081208	Gm11400
4.25935	8.13087	3.19511	ENSMUSG00000081208	Gm11400
4.25547	5.76208	1.27881	ENSMUSG00000035722	Abca7
4.23255	5.05603	0.72924	ENSMUSG00000025579	Gaa
4.23226	6.06697	1.51547	ENSMUSG00000092039	Gm5501
4.23226	6.06697	1.51547	ENSMUSG00000049760	2410015M20Rik
4.2303	9.79599	4.62462	ENSMUSG00000084936	Gm11583
4.2303	9.79599	4.62462	ENSMUSG00000026879	Gsn
4.2056	5.01754	0.69341	ENSMUSG00000002058	Unc119
4.20558	8.71601	3.69415	ENSMUSG00000097051	Gm26836
4.20558	8.71601	3.69415	ENSMUSG00000020850	Prpf8
4.20558	8.71601	3.69415	ENSMUSG00000044033	Ccdc141
4.20558	8.71601	3.69415	ENSMUSG00000063651	Cnfn
4.20558	8.71601	3.69415	ENSMUSG00000047459	Dynlrb1
4.20558	8.71601	3.69415	ENSMUSG00000047866	Lonp2
4.20558	8.71601	3.69415	ENSMUSG00000097051	Gm26836
4.19501	6.68857	2.01192	ENSMUSG00000081289	Gm14857
4.19266	14.2051	8.47296	ENSMUSG00000074656	Eif2s2
4.17898	4.97954	0.65688	ENSMUSG00000014355	Anapc1
4.17898	4.97954	0.65688	ENSMUSG00000014601	Strip1
4.17898	4.97954	0.65688	ENSMUSG00000083234	Gm12262
4.17898	4.97954	0.65688	ENSMUSG00000018697	Aatf
4.17898	4.97954	0.65688	ENSMUSG00000098058	Gm8529
4.17898	4.97954	0.65688	ENSMUSG00000026833	Olfm1
4.17898	4.97954	0.65688	ENSMUSG00000042269	Fam92b
4.17898	4.97954	0.65688	ENSMUSG00000116795	AC154763.2
4.17898	4.97954	0.65688	ENSMUSG00000116795	AC154763.2
4.17898	4.97954	0.65688	ENSMUSG00000042269	Fam92b
4.1685	6.9063	2.20116	ENSMUSG00000103076	Gm37902
4.1685	6.9063	2.20116	ENSMUSG00000085575	Gm15485
4.1685	6.9063	2.20116	ENSMUSG00000096992	Gm26788
4.1685	6.9063	2.20116	ENSMUSG00000029762	Akr1b8
4.1685	6.9063	2.20116	ENSMUSG00000030060	Hmces
4.1685	6.9063	2.20116	ENSMUSG00000077527	Gm25506
4.1685	6.9063	2.20116	ENSMUSG00000089346	Gm22663
4.1685	6.9063	2.20116	ENSMUSG00000110689	Gm45731
4.1685	6.9063	2.20116	ENSMUSG00000037149	Ddx1
4.1685	6.9063	2.20116	ENSMUSG00000039891	Txlnb
4.1685	6.9063	2.20116	ENSMUSG00000098319	Mir7038
4.1685	6.9063	2.20116	ENSMUSG00000030060	Hmces
4.1627	6.20329	1.60243	ENSMUSG00000032194	Kank2
4.15906	5.28028	0.8726	ENSMUSG00000110888	Gm47237
4.15383	6.27819	1.67013	ENSMUSG00000038010	Ccdc138
4.15235	11.9912	6.52358	ENSMUSG00000102985	4930456G14Rik
4.14847	5.93233	1.40067	ENSMUSG00000108878	Gm49493
4.14847	5.93233	1.40067	ENSMUSG00000108878	Gm49493
4.1454	14.029	8.32253	ENSMUSG00000031029	Eif3f
4.14231	5.58766	1.11742	ENSMUSG00000005447	Pafah1b3
4.14231	5.58766	1.11742	ENSMUSG00000024270	Slc39a6
4.14053	6.5933	1.94671	ENSMUSG00000002342	Tmem161a
4.12815	15.315	9.46039	ENSMUSG00000028416	Bag1
4.12356	10.202	4.954	ENSMUSG00000105245	Gm31305
4.12356	10.202	4.954	ENSMUSG00000110131	Gm18066
4.12039	5.55379	1.08768	ENSMUSG00000047963	Stbd1
4.11572	6.21412	1.61068	ENSMUSG00000025134	Alyref
4.11572	6.21412	1.61068	ENSMUSG00000027562	Car2
4.11572	6.21412	1.61068	ENSMUSG00000030225	Dera
4.11572	6.21412	1.61068	ENSMUSG00000099079	Mir7068
4.11572	6.21412	1.61068	ENSMUSG00000057657	Rps18-ps3
4.11433	18.6492	12.4655	ENSMUSG00000061482	Hist1h4d
4.1067	5.86499	1.34401	ENSMUSG00000001056	Nhp2
4.1067	5.86499	1.34401	ENSMUSG00000092130	D030025P21Rik
4.1067	5.86499	1.34401	ENSMUSG00000003033	Ap1m1
4.1067	5.86499	1.34401	ENSMUSG00000037313	Tacc3
4.1067	5.86499	1.34401	ENSMUSG00000088516	Gm23044
4.1067	5.86499	1.34401	ENSMUSG00000020846	Rflnb
4.1067	5.86499	1.34401	ENSMUSG00000091133	Gm17108
4.1067	5.86499	1.34401	ENSMUSG00000021772	Nkiras1
4.1067	5.86499	1.34401	ENSMUSG00000022665	Ccdc80
4.1067	5.86499	1.34401	ENSMUSG00000048027	Rgmb
4.1067	5.86499	1.34401	ENSMUSG00000024382	Ercc3
4.1067	5.86499	1.34401	ENSMUSG00000077677	Gm24468
4.1067	5.86499	1.34401	ENSMUSG00000028559	Osbpl9
4.1067	5.86499	1.34401	ENSMUSG00000099284	Mir7026
4.1067	5.86499	1.34401	ENSMUSG00000029752	Asns
4.1067	5.86499	1.34401	ENSMUSG00000029777	Gars
4.1067	5.86499	1.34401	ENSMUSG00000029777	Gars
4.1067	5.86499	1.34401	ENSMUSG00000077575	Gm24888
4.1067	5.86499	1.34401	ENSMUSG00000032553	Srprb
4.1067	5.86499	1.34401	ENSMUSG00000092974	Gm25072
4.1067	5.86499	1.34401	ENSMUSG00000033735	Spr
4.1067	5.86499	1.34401	ENSMUSG00000084917	Gm17477
4.1067	5.86499	1.34401	ENSMUSG00000037331	Larp1
4.1067	5.86499	1.34401	ENSMUSG00000108607	Gm44646
4.1067	5.86499	1.34401	ENSMUSG00000108476	Gm44974
4.1067	5.86499	1.34401	ENSMUSG00000077221	Snord67
4.1067	5.86499	1.34401	ENSMUSG00000027263	Tubgcp4
4.1067	5.86499	1.34401	ENSMUSG00000086132	Gm13631
4.1067	5.86499	1.34401	ENSMUSG00000105465	Gm44325
4.1067	5.86499	1.34401	ENSMUSG00000065118	Gm23297
4.1067	5.86499	1.34401	ENSMUSG00000108486	Gm44836
4.1067	5.86499	1.34401	ENSMUSG00000079020	Slc45a4
4.1067	5.86499	1.34401	ENSMUSG00000032553	Srprb
4.1067	5.86499	1.34401	ENSMUSG00000044224	Dnajc21
4.09964	7.80032	2.9229	ENSMUSG00000045064	Zc2hc1c
4.09701	12.1538	6.66925	ENSMUSG00000115593	Gm4824
4.09557	6.09019	1.53644	ENSMUSG00000024925	Rnaseh2c
4.08517	9.09299	4.03939	ENSMUSG00000001506	Col1a1
4.08517	9.09299	4.03939	ENSMUSG00000019877	Serinc1
4.08517	9.09299	4.03939	ENSMUSG00000024736	Tmem132a
4.08517	9.09299	4.03939	ENSMUSG00000099200	Mir7019
4.07977	6.7428	2.06091	ENSMUSG00000004788	Eif2b2
4.07977	6.7428	2.06091	ENSMUSG00000034201	Gas2l1
4.07977	6.7428	2.06091	ENSMUSG00000103505	Gm38374
4.07799	12.4287	6.89833	ENSMUSG00000037815	Ctnna1
4.07582	4.83224	0.53264	ENSMUSG00000032383	Ppib
4.07072	11.0636	5.71188	ENSMUSG00000021824	Ap3m1
4.07007	6.46946	1.83343	ENSMUSG00000088151	Gm26347
4.06792	5.80232	1.31484	ENSMUSG00000021807	Rtraf
4.05602	5.45412	1.01071	ENSMUSG00000039662	Icmt
4.05082	4.79655	0.4995	ENSMUSG00000087728	Gm26274
4.05082	4.79655	0.4995	ENSMUSG00000089296	Gm23205
4.04781	7.99435	3.0993	ENSMUSG00000034793	G6pc3
4.04547	7.01551	2.29514	ENSMUSG00000024012	Mtch1
4.0435	11.3145	5.90269	ENSMUSG00000102985	4930456G14Rik
4.0435	11.3145	5.90269	ENSMUSG00000091405	Hist2h4
4.04225	5.10688	0.75552	ENSMUSG00000043385	Olfr267
4.03501	5.42152	0.98964	ENSMUSG00000002017	Fam98a
4.03142	7.99138	3.09722	ENSMUSG00000044595	Dnd1
4.03142	7.99138	3.09722	ENSMUSG00000098339	Mir6977
4.03142	7.99138	3.09722	ENSMUSG00000020649	Rrm2
4.03142	7.99138	3.09722	ENSMUSG00000020778	Ten1
4.03142	7.99138	3.09722	ENSMUSG00000022351	Sqle
4.03142	7.99138	3.09722	ENSMUSG00000100927	Gm28536
4.03142	7.99138	3.09722	ENSMUSG00000114148	Gm47701
4.03142	7.99138	3.09722	ENSMUSG00000094382	Gm22192
4.02881	5.73896	1.25639	ENSMUSG00000021819	Zswim8
4.02881	5.73896	1.25639	ENSMUSG00000096592	Gm15801
4.02881	5.73896	1.25639	ENSMUSG00000031592	Pcm1
4.02881	5.73896	1.25639	ENSMUSG00000068015	Lrch1
4.02612	4.76128	0.47862	ENSMUSG00000066357	Wdr6
4.02345	6.05828	1.50796	ENSMUSG00000099202	Mir7017
4.01877	6.37887	1.76082	ENSMUSG00000002808	Epdr1
3.99966	7.59044	2.75056	ENSMUSG00000055065	Ddx17
3.99916	9.529	4.38454	ENSMUSG00000103001	A930005N03Rik
3.99916	9.529	4.38454	ENSMUSG00000105245	Gm31305
3.99883	5.92611	1.39699	ENSMUSG00000095493	A630023A22Rik
3.99883	5.92611	1.39699	ENSMUSG00000095493	A630023A22Rik
3.99194	15.7401	9.85494	ENSMUSG00000078238	Gm12854
3.99045	5.67668	1.19797	ENSMUSG00000017421	Zfp207
3.98124	11.7722	6.32645	ENSMUSG00000109511	Nup62
3.97349	4.37239	0.14792	ENSMUSG00000009596	Taf7l
3.97349	4.37239	0.14792	ENSMUSG00000091363	Gm7701
3.97349	4.37239	0.14792	ENSMUSG00000000563	Atp5f1
3.97349	4.37239	0.14792	ENSMUSG00000040592	Cd79b
3.97349	4.37239	0.14792	ENSMUSG00000001105	Ift20
3.97349	4.37239	0.14792	ENSMUSG00000101695	1700094J05Rik
3.97349	4.37239	0.14792	ENSMUSG00000001507	Itga3
3.97349	4.37239	0.14792	ENSMUSG00000092758	Gm25026
3.97349	4.37239	0.14792	ENSMUSG00000098329	Mir6966
3.97349	4.37239	0.14792	ENSMUSG00000080342	Gm24589
3.97349	4.37239	0.14792	ENSMUSG00000002546	Golga2
3.97349	4.37239	0.14792	ENSMUSG00000002897	Il17ra
3.97349	4.37239	0.14792	ENSMUSG00000003099	Ppp5c
3.97349	4.37239	0.14792	ENSMUSG00000102607	Gm37265
3.97349	4.37239	0.14792	ENSMUSG00000110563	Gm45791
3.97349	4.37239	0.14792	ENSMUSG00000004929	Thop1
3.97349	4.37239	0.14792	ENSMUSG00000005299	Letm1
3.97349	4.37239	0.14792	ENSMUSG00000005534	Insr
3.97349	4.37239	0.14792	ENSMUSG00000007029	Vars
3.97349	4.37239	0.14792	ENSMUSG00000034175	Rhbdd3
3.97349	4.37239	0.14792	ENSMUSG00000092495	Gm20405
3.97349	4.37239	0.14792	ENSMUSG00000109119	Gm44752
3.97349	4.37239	0.14792	ENSMUSG00000016757	Ttll12
3.97349	4.37239	0.14792	ENSMUSG00000016918	Sulf1
3.97349	4.37239	0.14792	ENSMUSG00000016933	Plcg1
3.97349	4.37239	0.14792	ENSMUSG00000020846	Rflnb
3.97349	4.37239	0.14792	ENSMUSG00000114243	Gm48163
3.97349	4.37239	0.14792	ENSMUSG00000017861	Mybl2
3.97349	4.37239	0.14792	ENSMUSG00000107364	Gm43051
3.97349	4.37239	0.14792	ENSMUSG00000081944	Gm12276
3.97349	4.37239	0.14792	ENSMUSG00000019124	Scrn1
3.97349	4.37239	0.14792	ENSMUSG00000019715	Gle1
3.97349	4.37239	0.14792	ENSMUSG00000088516	Gm23044
3.97349	4.37239	0.14792	ENSMUSG00000077082	Gm23766
3.97349	4.37239	0.14792	ENSMUSG00000020100	Slc29a3
3.97349	4.37239	0.14792	ENSMUSG00000065806	n-R5s69
3.97349	4.37239	0.14792	ENSMUSG00000059439	Bcas3
3.97349	4.37239	0.14792	ENSMUSG00000020804	Aanat
3.97349	4.37239	0.14792	ENSMUSG00000020877	Scrn2
3.97349	4.37239	0.14792	ENSMUSG00000097410	Gm26668
3.97349	4.37239	0.14792	ENSMUSG00000021712	Trim23
3.97349	4.37239	0.14792	ENSMUSG00000021900	Btd
3.97349	4.37239	0.14792	ENSMUSG00000114829	Gm9130
3.97349	4.37239	0.14792	ENSMUSG00000022051	Bnip3l
3.97349	4.37239	0.14792	ENSMUSG00000115025	Gm4240
3.97349	4.37239	0.14792	ENSMUSG00000022442	Ttll1
3.97349	4.37239	0.14792	ENSMUSG00000022453	Naga
3.97349	4.37239	0.14792	ENSMUSG00000022472	Desi1
3.97349	4.37239	0.14792	ENSMUSG00000022546	Gpt
3.97349	4.37239	0.14792	ENSMUSG00000022557	Bop1
3.97349	4.37239	0.14792	ENSMUSG00000022557	Bop1
3.97349	4.37239	0.14792	ENSMUSG00000022761	Lztr1
3.97349	4.37239	0.14792	ENSMUSG00000022818	Cyp2ab1
3.97349	4.37239	0.14792	ENSMUSG00000022867	Usp25
3.97349	4.37239	0.14792	ENSMUSG00000085884	Gm15342
3.97349	4.37239	0.14792	ENSMUSG00000096895	Gm25245
3.97349	4.37239	0.14792	ENSMUSG00000116607	AC134560.2
3.97349	4.37239	0.14792	ENSMUSG00000087444	Gm5475
3.97349	4.37239	0.14792	ENSMUSG00000023829	Slc22a1
3.97349	4.37239	0.14792	ENSMUSG00000023885	Thbs2
3.97349	4.37239	0.14792	ENSMUSG00000023885	Thbs2
3.97349	4.37239	0.14792	ENSMUSG00000104159	Gm38099
3.97349	4.37239	0.14792	ENSMUSG00000024082	Ndufaf7
3.97349	4.37239	0.14792	ENSMUSG00000097546	Gm26749
3.97349	4.37239	0.14792	ENSMUSG00000024104	Washc2
3.97349	4.37239	0.14792	ENSMUSG00000024163	Mapk8ip3
3.97349	4.37239	0.14792	ENSMUSG00000024404	Riok3
3.97349	4.37239	0.14792	ENSMUSG00000024456	Diaph1
3.97349	4.37239	0.14792	ENSMUSG00000099024	Gm27457
3.97349	4.37239	0.14792	ENSMUSG00000085939	Cd63-ps
3.97349	4.37239	0.14792	ENSMUSG00000110156	Gm42067
3.97349	4.37239	0.14792	ENSMUSG00000025037	Maoa
3.97349	4.37239	0.14792	ENSMUSG00000033033	Calhm2
3.97349	4.37239	0.14792	ENSMUSG00000025358	Cdk2
3.97349	4.37239	0.14792	ENSMUSG00000116207	Nnt
3.97349	4.37239	0.14792	ENSMUSG00000025872	Thoc3
3.97349	4.37239	0.14792	ENSMUSG00000100811	Gm29083
3.97349	4.37239	0.14792	ENSMUSG00000103505	Gm38374
3.97349	4.37239	0.14792	ENSMUSG00000070732	Rbm44
3.97349	4.37239	0.14792	ENSMUSG00000102414	Gm36938
3.97349	4.37239	0.14792	ENSMUSG00000026526	Fh1
3.97349	4.37239	0.14792	ENSMUSG00000026618	Iars2
3.97349	4.37239	0.14792	ENSMUSG00000026809	Spaca9
3.97349	4.37239	0.14792	ENSMUSG00000043102	Qrfp
3.97349	4.37239	0.14792	ENSMUSG00000087435	Gm16323
3.97349	4.37239	0.14792	ENSMUSG00000089609	Gm22095
3.97349	4.37239	0.14792	ENSMUSG00000027067	Ssrp1
3.97349	4.37239	0.14792	ENSMUSG00000087682	Gm14003
3.97349	4.37239	0.14792	ENSMUSG00000027222	Pex16
3.97349	4.37239	0.14792	ENSMUSG00000027330	Cdc25b
3.97349	4.37239	0.14792	ENSMUSG00000103039	Gm37123
3.97349	4.37239	0.14792	ENSMUSG00000077804	Gm24403
3.97349	4.37239	0.14792	ENSMUSG00000075903	Gm23941
3.97349	4.37239	0.14792	ENSMUSG00000028330	Ncbp1
3.97349	4.37239	0.14792	ENSMUSG00000073821	8030451A03Rik
3.97349	4.37239	0.14792	ENSMUSG00000073821	8030451A03Rik
3.97349	4.37239	0.14792	ENSMUSG00000028991	Mtor
3.97349	4.37239	0.14792	ENSMUSG00000029146	Snx17
3.97349	4.37239	0.14792	ENSMUSG00000106103	Gm43081
3.97349	4.37239	0.14792	ENSMUSG00000077254	Gm26079
3.97349	4.37239	0.14792	ENSMUSG00000077254	Gm26079
3.97349	4.37239	0.14792	ENSMUSG00000098574	Mir7037
3.97349	4.37239	0.14792	ENSMUSG00000029684	Wasl
3.97349	4.37239	0.14792	ENSMUSG00000107230	Gm19265
3.97349	4.37239	0.14792	ENSMUSG00000047515	BC049715
3.97349	4.37239	0.14792	ENSMUSG00000030447	Cyfip1
3.97349	4.37239	0.14792	ENSMUSG00000065874	Gm25683
3.97349	4.37239	0.14792	ENSMUSG00000108511	Gm44987
3.97349	4.37239	0.14792	ENSMUSG00000103436	Gm36995
3.97349	4.37239	0.14792	ENSMUSG00000086500	Gm15875
3.97349	4.37239	0.14792	ENSMUSG00000031530	Dusp4
3.97349	4.37239	0.14792	ENSMUSG00000037437	Adam32
3.97349	4.37239	0.14792	ENSMUSG00000038064	Cldn22
3.97349	4.37239	0.14792	ENSMUSG00000031568	Rwdd4a
3.97349	4.37239	0.14792	ENSMUSG00000031703	Itfg1
3.97349	4.37239	0.14792	ENSMUSG00000031935	Med17
3.97349	4.37239	0.14792	ENSMUSG00000032363	Adamts7
3.97349	4.37239	0.14792	ENSMUSG00000065387	n-R5s85
3.97349	4.37239	0.14792	ENSMUSG00000032431	Crtap
3.97349	4.37239	0.14792	ENSMUSG00000104280	Rps2-ps11
3.97349	4.37239	0.14792	ENSMUSG00000033033	Calhm2
3.97349	4.37239	0.14792	ENSMUSG00000028540	Dph2
3.97349	4.37239	0.14792	ENSMUSG00000088549	Gm24959
3.97349	4.37239	0.14792	ENSMUSG00000089651	Gm16353
3.97349	4.37239	0.14792	ENSMUSG00000035601	Trmt10b
3.97349	4.37239	0.14792	ENSMUSG00000088357	Gm24011
3.97349	4.37239	0.14792	ENSMUSG00000065211	Gm26265
3.97349	4.37239	0.14792	ENSMUSG00000031671	Setd6
3.97349	4.37239	0.14792	ENSMUSG00000020381	Mrnip
3.97349	4.37239	0.14792	ENSMUSG00000068391	Chrac1
3.97349	4.37239	0.14792	ENSMUSG00000036707	Cab39
3.97349	4.37239	0.14792	ENSMUSG00000036880	Acaa2
3.97349	4.37239	0.14792	ENSMUSG00000107227	Gm42559
3.97349	4.37239	0.14792	ENSMUSG00000086090	Gm12531
3.97349	4.37239	0.14792	ENSMUSG00000086090	Gm12531
3.97349	4.37239	0.14792	ENSMUSG00000086090	Gm12531
3.97349	4.37239	0.14792	ENSMUSG00000037280	Galnt6
3.97349	4.37239	0.14792	ENSMUSG00000037946	Fgd3
3.97349	4.37239	0.14792	ENSMUSG00000050503	Fbxl22
3.97349	4.37239	0.14792	ENSMUSG00000100130	Gm28379
3.97349	4.37239	0.14792	ENSMUSG00000084846	A730011C13Rik
3.97349	4.37239	0.14792	ENSMUSG00000064422	Gm22502
3.97349	4.37239	0.14792	ENSMUSG00000038970	Lmtk2
3.97349	4.37239	0.14792	ENSMUSG00000115357	Gm49214
3.97349	4.37239	0.14792	ENSMUSG00000039236	Isg20
3.97349	4.37239	0.14792	ENSMUSG00000094382	Gm22192
3.97349	4.37239	0.14792	ENSMUSG00000039347	Atp6v0e2
3.97349	4.37239	0.14792	ENSMUSG00000039747	Orai2
3.97349	4.37239	0.14792	ENSMUSG00000040044	Orc3
3.97349	4.37239	0.14792	ENSMUSG00000028259	Fhl5
3.97349	4.37239	0.14792	ENSMUSG00000080540	Gm22711
3.97349	4.37239	0.14792	ENSMUSG00000028212	Ccne2
3.97349	4.37239	0.14792	ENSMUSG00000083474	Gm15267
3.97349	4.37239	0.14792	ENSMUSG00000041264	Uspl1
3.97349	4.37239	0.14792	ENSMUSG00000099047	Mir7029
3.97349	4.37239	0.14792	ENSMUSG00000099047	Mir7029
3.97349	4.37239	0.14792	ENSMUSG00000115976	Gm31462
3.97349	4.37239	0.14792	ENSMUSG00000042308	Setd1a
3.97349	4.37239	0.14792	ENSMUSG00000042472	Zfp410
3.97349	4.37239	0.14792	ENSMUSG00000042628	Zfyve1
3.97349	4.37239	0.14792	ENSMUSG00000086898	Itpr3os
3.97349	4.37239	0.14792	ENSMUSG00000037747	Phyhipl
3.97349	4.37239	0.14792	ENSMUSG00000043831	Lysmd4
3.97349	4.37239	0.14792	ENSMUSG00000106451	Gm42934
3.97349	4.37239	0.14792	ENSMUSG00000106451	Gm42934
3.97349	4.37239	0.14792	ENSMUSG00000105724	Gm44360
3.97349	4.37239	0.14792	ENSMUSG00000044308	Ubr3
3.97349	4.37239	0.14792	ENSMUSG00000088685	Gm23995
3.97349	4.37239	0.14792	ENSMUSG00000047898	Ccr4
3.97349	4.37239	0.14792	ENSMUSG00000046179	E2f8
3.97349	4.37239	0.14792	ENSMUSG00000039759	Thap3
3.97349	4.37239	0.14792	ENSMUSG00000097011	Gm4651
3.97349	4.37239	0.14792	ENSMUSG00000026413	Pkp1
3.97349	4.37239	0.14792	ENSMUSG00000052105	Mtcl1
3.97349	4.37239	0.14792	ENSMUSG00000065647	Gm25896
3.97349	4.37239	0.14792	ENSMUSG00000089634	Nat8b-ps
3.97349	4.37239	0.14792	ENSMUSG00000064264	Zfp428
3.97349	4.37239	0.14792	ENSMUSG00000056917	Sipa1
3.97349	4.37239	0.14792	ENSMUSG00000032739	Pram1
3.97349	4.37239	0.14792	ENSMUSG00000111241	Gm19121
3.97349	4.37239	0.14792	ENSMUSG00000098652	Gm27671
3.97349	4.37239	0.14792	ENSMUSG00000064181	Rab3ip
3.97349	4.37239	0.14792	ENSMUSG00000064451	Snora23
3.97349	4.37239	0.14792	ENSMUSG00000100269	Gm28782
3.97349	4.37239	0.14792	ENSMUSG00000071650	Ganab
3.97349	4.37239	0.14792	ENSMUSG00000073664	Nbeal1
3.97349	4.37239	0.14792	ENSMUSG00000073821	8030451A03Rik
3.97349	4.37239	0.14792	ENSMUSG00000099058	Mir6943
3.97349	4.37239	0.14792	ENSMUSG00000028259	Fhl5
3.97349	4.37239	0.14792	ENSMUSG00000084846	A730011C13Rik
3.97349	4.37239	0.14792	ENSMUSG00000099342	Gm18180
3.97349	4.37239	0.14792	ENSMUSG00000064451	Snora23
3.97349	4.37239	0.14792	ENSMUSG00000103436	Gm36995
3.97349	4.37239	0.14792	ENSMUSG00000031703	Itfg1
3.97349	4.37239	0.14792	ENSMUSG00000110657	Gm7684
3.97349	4.37239	0.14792	ENSMUSG00000113617	Gm8655
3.97349	4.37239	0.14792	ENSMUSG00000116207	Nnt
3.97349	4.37239	0.14792	ENSMUSG00000096895	Gm25245
3.97349	4.37239	0.14792	ENSMUSG00000020457	Drg1
3.97349	4.37239	0.14792	ENSMUSG00000020457	Drg1
3.97349	4.37239	0.14792	ENSMUSG00000030374	Strn4
3.97349	4.37239	0.14792	ENSMUSG00000036151	Tm6sf2
3.97349	4.37239	0.14792	ENSMUSG00000074826	Gm10767
3.97349	4.37239	0.14792	ENSMUSG00000017421	Zfp207
3.97349	4.37239	0.14792	ENSMUSG00000080465	Gm22486
3.97349	4.37239	0.14792	ENSMUSG00000052337	Immt
3.97349	4.37239	0.14792	ENSMUSG00000102861	Gm37637
3.97349	4.37239	0.14792	ENSMUSG00000020017	Hal
3.97349	4.37239	0.14792	ENSMUSG00000080465	Gm22486
3.95381	4.658	0.40232	ENSMUSG00000006576	Slc4a3
3.95342	4.97465	0.65438	ENSMUSG00000054604	Cggbp1
3.95081	6.17367	1.57545	ENSMUSG00000004105	Angptl2
3.95081	6.17367	1.57545	ENSMUSG00000090327	Gm17111
3.95081	6.17367	1.57545	ENSMUSG00000020114	Cand1
3.95081	6.17367	1.57545	ENSMUSG00000109864	Eid3
3.95081	6.17367	1.57545	ENSMUSG00000087165	2010001A14Rik
3.95081	6.17367	1.57545	ENSMUSG00000024073	Birc6
3.95081	6.17367	1.57545	ENSMUSG00000024197	Plin3
3.95081	6.17367	1.57545	ENSMUSG00000102234	Gm37885
3.95081	6.17367	1.57545	ENSMUSG00000028309	Rnf20
3.95081	6.17367	1.57545	ENSMUSG00000107292	Gm42733
3.95081	6.17367	1.57545	ENSMUSG00000111207	Gm8125
3.95081	6.17367	1.57545	ENSMUSG00000035901	Dennd5a
3.95081	6.17367	1.57545	ENSMUSG00000063820	Arl9
3.95081	6.17367	1.57545	ENSMUSG00000020081	Tacr2
3.95081	6.17367	1.57545	ENSMUSG00000037852	Cpe
3.95081	6.17367	1.57545	ENSMUSG00000086889	Phf2os1
3.95081	6.17367	1.57545	ENSMUSG00000004105	Angptl2
3.95081	6.17367	1.57545	ENSMUSG00000115383	Gm49216
3.95081	6.17367	1.57545	ENSMUSG00000063651	Cnfn
3.95081	6.17367	1.57545	ENSMUSG00000052911	Lamb2
3.95081	6.17367	1.57545	ENSMUSG00000061462	Obscn
3.95081	6.17367	1.57545	ENSMUSG00000102234	Gm37885
3.95081	6.17367	1.57545	ENSMUSG00000044224	Dnajc21
3.94399	11.6472	6.2103	ENSMUSG00000107556	Gm44237
3.94305	26.7886	19.9923	ENSMUSG00000044285	Gm1821
3.94004	8.40735	3.43428	ENSMUSG00000027253	Lrp4
3.94004	8.40735	3.43428	ENSMUSG00000033065	Pfkm
3.94004	8.40735	3.43428	ENSMUSG00000034898	Filip1
3.94004	8.40735	3.43428	ENSMUSG00000040463	Mybbp1a
3.94004	8.40735	3.43428	ENSMUSG00000102270	Gm8388
3.93916	7.13558	2.36553	ENSMUSG00000039007	Cpq
3.93916	7.13558	2.36553	ENSMUSG00000028621	Cyb5rl
3.93523	5.9083	1.38081	ENSMUSG00000101695	1700094J05Rik
3.93523	5.9083	1.38081	ENSMUSG00000002007	Srpk3
3.93523	5.9083	1.38081	ENSMUSG00000108195	Gm44415
3.93523	5.9083	1.38081	ENSMUSG00000057666	Gapdh
3.93523	5.9083	1.38081	ENSMUSG00000101695	1700094J05Rik
3.93313	5.26302	0.85988	ENSMUSG00000098531	Mir7041
3.93313	5.26302	0.85988	ENSMUSG00000046671	Mtfr1l
3.93028	4.62437	0.37146	ENSMUSG00000003847	Nfat5
3.93028	4.62437	0.37146	ENSMUSG00000020937	Plcd3
3.93028	4.62437	0.37146	ENSMUSG00000027122	Arl14ep
3.93028	4.62437	0.37146	ENSMUSG00000027395	Polr1b
3.93028	4.62437	0.37146	ENSMUSG00000106678	Gm43457
3.93028	4.62437	0.37146	ENSMUSG00000041415	Dicer1
3.93028	4.62437	0.37146	ENSMUSG00000113274	Gm41002
3.93028	4.62437	0.37146	ENSMUSG00000113274	Gm41002
3.92927	15.1322	9.30361	ENSMUSG00000026879	Gsn
3.92843	4.31043	0.14792	ENSMUSG00000099284	Mir7026
3.8938	5.20163	0.84	ENSMUSG00000084052	Gm11745
3.89067	13.3765	7.75537	ENSMUSG00000071862	Lrrtm2
3.88932	4.87901	0.57217	ENSMUSG00000042688	Mapk6
3.87962	5.49589	1.03537	ENSMUSG00000054422	Fabp1
3.87476	9.529	4.38454	ENSMUSG00000089588	Gm23548
3.87476	9.529	4.38454	ENSMUSG00000030166	Rad52
3.87476	9.529	4.38454	ENSMUSG00000057738	Sptan1
3.87476	9.529	4.38454	ENSMUSG00000062070	Pgk1
3.86671	6.0224	1.47528	ENSMUSG00000002900	Lamb1
3.85727	7.28745	2.50002	ENSMUSG00000018845	Unc45b
3.85727	7.28745	2.50002	ENSMUSG00000061488	Rpl27a-ps1
3.85727	7.28745	2.50002	ENSMUSG00000087435	Gm16323
3.85727	7.28745	2.50002	ENSMUSG00000081528	Gm12924
3.85727	7.28745	2.50002	ENSMUSG00000030339	Ltbr
3.85727	7.28745	2.50002	ENSMUSG00000032220	Myo1e
3.85727	7.28745	2.50002	ENSMUSG00000074039	4930520O04Rik
3.85727	7.28745	2.50002	ENSMUSG00000066357	Wdr6
3.85727	7.28745	2.50002	ENSMUSG00000030682	Cdipt
3.85674	6.09019	1.53644	ENSMUSG00000022561	Gpaa1
3.85656	21.7123	15.2774	ENSMUSG00000111394	AC160637.1
3.84403	5.43756	1.00183	ENSMUSG00000098328	Gm27271
3.84403	5.43756	1.00183	ENSMUSG00000040659	Efhd2
3.84403	5.43756	1.00183	ENSMUSG00000095403	Gm21092
3.83627	5.11158	0.7598	ENSMUSG00000025726	Slc28a1
3.82836	4.17301	0.03343	ENSMUSG00000080441	Mir1249
3.82726	4.78621	0.49506	ENSMUSG00000085134	Gm11659
3.82726	4.78621	0.49506	ENSMUSG00000025352	Gdf11
3.82726	4.78621	0.49506	ENSMUSG00000026235	Epha4
3.82726	4.78621	0.49506	ENSMUSG00000002718	Cse1l
3.82648	5.40874	0.97735	ENSMUSG00000021819	Zswim8
3.82581	10.0007	4.81296	ENSMUSG00000110286	Gm7706
3.81907	6.88875	2.19413	ENSMUSG00000048578	Mlec
3.81645	5.08049	0.734	ENSMUSG00000001440	Kpnb1
3.81645	5.08049	0.734	ENSMUSG00000110360	Gm45380
3.81645	5.08049	0.734	ENSMUSG00000035713	Usp35
3.81645	5.08049	0.734	ENSMUSG00000012848	Rps5
3.81645	5.08049	0.734	ENSMUSG00000015092	Edf1
3.81645	5.08049	0.734	ENSMUSG00000081944	Gm12276
3.81645	5.08049	0.734	ENSMUSG00000019528	Gyg
3.81645	5.08049	0.734	ENSMUSG00000075702	Selenom
3.81645	5.08049	0.734	ENSMUSG00000061878	Sphk1
3.81645	5.08049	0.734	ENSMUSG00000018736	Ndel1
3.81645	5.08049	0.734	ENSMUSG00000021711	Trappc13
3.81645	5.08049	0.734	ENSMUSG00000065465	Mir33
3.81645	5.08049	0.734	ENSMUSG00000022811	Zfp148
3.81645	5.08049	0.734	ENSMUSG00000022913	Psmg1
3.81645	5.08049	0.734	ENSMUSG00000063911	Tdgf1-ps2
3.81645	5.08049	0.734	ENSMUSG00000041915	Ammecr1l
3.81645	5.08049	0.734	ENSMUSG00000042419	Nfkbil1
3.81645	5.08049	0.734	ENSMUSG00000024456	Diaph1
3.81645	5.08049	0.734	ENSMUSG00000025278	Flnb
3.81645	5.08049	0.734	ENSMUSG00000103818	Gm38009
3.81645	5.08049	0.734	ENSMUSG00000026526	Fh1
3.81645	5.08049	0.734	ENSMUSG00000097503	3110045C21Rik
3.81645	5.08049	0.734	ENSMUSG00000098548	Mir6996
3.81645	5.08049	0.734	ENSMUSG00000028986	Klhl7
3.81645	5.08049	0.734	ENSMUSG00000083006	Gm15715
3.81645	5.08049	0.734	ENSMUSG00000107102	Gm42726
3.81645	5.08049	0.734	ENSMUSG00000072693	Gm10401
3.81645	5.08049	0.734	ENSMUSG00000030754	Copb1
3.81645	5.08049	0.734	ENSMUSG00000088146	Gm24718
3.81645	5.08049	0.734	ENSMUSG00000088146	Gm24718
3.81645	5.08049	0.734	ENSMUSG00000031521	Aga
3.81645	5.08049	0.734	ENSMUSG00000031592	Pcm1
3.81645	5.08049	0.734	ENSMUSG00000032187	Smarca4
3.81645	5.08049	0.734	ENSMUSG00000111564	Stmn1-rs1
3.81645	5.08049	0.734	ENSMUSG00000111777	Gm47147
3.81645	5.08049	0.734	ENSMUSG00000104280	Rps2-ps11
3.81645	5.08049	0.734	ENSMUSG00000034290	Nek9
3.81645	5.08049	0.734	ENSMUSG00000098922	Mir8106
3.81645	5.08049	0.734	ENSMUSG00000086889	Phf2os1
3.81645	5.08049	0.734	ENSMUSG00000113297	Rpl17-ps6
3.81645	5.08049	0.734	ENSMUSG00000093100	Mir3971
3.81645	5.08049	0.734	ENSMUSG00000077493	Snord91a
3.81645	5.08049	0.734	ENSMUSG00000098580	Mir7023
3.81645	5.08049	0.734	ENSMUSG00000098464	Mir7002
3.81645	5.08049	0.734	ENSMUSG00000030400	Ercc2
3.81645	5.08049	0.734	ENSMUSG00000042419	Nfkbil1
3.81645	5.08049	0.734	ENSMUSG00000027263	Tubgcp4
3.81645	5.08049	0.734	ENSMUSG00000106933	Gm43621
3.81645	5.08049	0.734	ENSMUSG00000059901	Adamts14
3.81645	5.08049	0.734	ENSMUSG00000059901	Adamts14
3.81645	5.08049	0.734	ENSMUSG00000060913	Trim55
3.81645	5.08049	0.734	ENSMUSG00000100770	Gm28466
3.81645	5.08049	0.734	ENSMUSG00000077756	Snord90
3.81645	5.08049	0.734	ENSMUSG00000106933	Gm43621
3.81645	5.08049	0.734	ENSMUSG00000109324	Prmt1
3.81645	5.08049	0.734	ENSMUSG00000028621	Cyb5rl
3.81645	5.08049	0.734	ENSMUSG00000019578	Ubxn6
3.80909	5.38015	0.94982	ENSMUSG00000021819	Zswim8
3.80413	4.13977	0.01384	ENSMUSG00000001151	Pcnt
3.80413	4.13977	0.01384	ENSMUSG00000021374	Nup153
3.80413	4.13977	0.01384	ENSMUSG00000024456	Diaph1
3.80413	4.13977	0.01384	ENSMUSG00000024754	Cemip2
3.80413	4.13977	0.01384	ENSMUSG00000026142	Rhbdd1
3.80413	4.13977	0.01384	ENSMUSG00000110556	Gm45762
3.80413	4.13977	0.01384	ENSMUSG00000038894	Irs2
3.80413	4.13977	0.01384	ENSMUSG00000056987	Fam71d
3.80413	4.13977	0.01384	ENSMUSG00000103061	Gm36970
3.79491	7.73977	2.87118	ENSMUSG00000019916	P4ha1
3.79491	7.73977	2.87118	ENSMUSG00000024049	Myom1
3.79491	7.73977	2.87118	ENSMUSG00000105135	Gm43667
3.79491	7.73977	2.87118	ENSMUSG00000105135	Gm43667
3.79491	7.73977	2.87118	ENSMUSG00000024049	Myom1
3.79491	7.73977	2.87118	ENSMUSG00000027406	Idh3b
3.79325	6.20513	1.60407	ENSMUSG00000065465	Mir33
3.78773	11.1278	5.76905	ENSMUSG00000056656	Apol8
3.78773	11.1278	5.76905	ENSMUSG00000105494	Gm44310
3.78698	4.72585	0.45269	ENSMUSG00000046556	Zfp319
3.78021	4.10696	0	ENSMUSG00000112116	Gm46234
3.7699	5.62452	1.15039	ENSMUSG00000004947	Dtx2
3.76981	7.09887	2.3519	ENSMUSG00000059237	Ppp1r2-ps4
3.75289	6.43997	1.81275	ENSMUSG00000060261	Gtf2i
3.75165	4.36882	0.14792	ENSMUSG00000046761	Fam83h
3.75037	8.87152	3.83389	ENSMUSG00000005958	Ephb3
3.75037	8.87152	3.83389	ENSMUSG00000026965	Anapc2
3.75037	8.87152	3.83389	ENSMUSG00000103930	Gm36961
3.74406	4.96667	0.64782	ENSMUSG00000111472	Gm47103
3.74406	4.96667	0.64782	ENSMUSG00000035745	Grin3b
3.74406	4.96667	0.64782	ENSMUSG00000115976	Gm31462
3.74406	4.96667	0.64782	ENSMUSG00000089648	Gm15790
3.74406	4.96667	0.64782	ENSMUSG00000105468	Mir6906
3.74406	4.96667	0.64782	ENSMUSG00000089648	Gm15790
3.74406	4.96667	0.64782	ENSMUSG00000111472	Gm47103
3.74406	4.96667	0.64782	ENSMUSG00000111312	Gm47205
3.74406	4.96667	0.64782	ENSMUSG00000057236	Rbbp4
3.73311	5.46828	1.01071	ENSMUSG00000000959	Oxa1l
3.73311	5.46828	1.01071	ENSMUSG00000014355	Anapc1
3.73311	5.46828	1.01071	ENSMUSG00000021427	Ssr1
3.73311	5.46828	1.01071	ENSMUSG00000053588	A730061H03Rik
3.73311	5.46828	1.01071	ENSMUSG00000115161	Gm20555
3.73311	5.46828	1.01071	ENSMUSG00000090841	Myl6
3.73311	5.46828	1.01071	ENSMUSG00000001082	Mfsd10
3.73311	5.46828	1.01071	ENSMUSG00000031010	Usp9x
3.73311	5.46828	1.01071	ENSMUSG00000031166	Wdr13
3.73311	5.46828	1.01071	ENSMUSG00000032046	Abhd12
3.73311	5.46828	1.01071	ENSMUSG00000037058	Paip2
3.73311	5.46828	1.01071	ENSMUSG00000107161	Gm43850
3.73311	5.46828	1.01071	ENSMUSG00000098464	Mir7002
3.73311	5.46828	1.01071	ENSMUSG00000002608	Ccdc97
3.73311	5.46828	1.01071	ENSMUSG00000103543	Gm37669
3.73311	5.46828	1.01071	ENSMUSG00000047866	Lonp2
3.73311	5.46828	1.01071	ENSMUSG00000103061	Gm36970
3.73311	5.46828	1.01071	ENSMUSG00000066036	Ubr4
3.73311	5.46828	1.01071	ENSMUSG00000085626	Gm12898
3.73311	5.46828	1.01071	ENSMUSG00000020954	Strn3
3.73246	5.77838	1.29258	ENSMUSG00000014776	Nol3
3.73246	5.77838	1.29258	ENSMUSG00000014776	Nol3
3.73246	5.77838	1.29258	ENSMUSG00000103009	Gm4430
3.73246	5.77838	1.29258	ENSMUSG00000103009	Gm4430
3.73234	12.7502	7.18479	ENSMUSG00000056201	Cfl1
3.73113	9.71283	4.55806	ENSMUSG00000052819	Best2
3.73046	4.33844	0.14792	ENSMUSG00000081520	Gm16200
3.7259	7.31155	2.52194	ENSMUSG00000022752	Tomm70a
3.7259	7.31155	2.52194	ENSMUSG00000027937	Jtb
3.7259	7.31155	2.52194	ENSMUSG00000045302	Preb
3.71696	9.3646	4.23857	ENSMUSG00000083000	Gm15678
3.70951	4.3084	0.14792	ENSMUSG00000112297	Gm17816
3.70951	4.3084	0.14792	ENSMUSG00000022571	Pycrl
3.70951	4.3084	0.14792	ENSMUSG00000023439	Gnb3
3.70951	4.3084	0.14792	ENSMUSG00000045281	Gpr20
3.70951	4.3084	0.14792	ENSMUSG00000028086	Fbxw7
3.70951	4.3084	0.14792	ENSMUSG00000112297	Gm17816
3.70727	5.82026	1.33109	ENSMUSG00000097133	Gm26628
3.70609	6.65346	1.99622	ENSMUSG00000081068	Gm12804
3.70609	6.65346	1.99622	ENSMUSG00000081068	Gm12804
3.70536	7.52619	2.70076	ENSMUSG00000002812	Flii
3.69098	10.4957	5.20263	ENSMUSG00000107814	Gm35876
3.69098	10.4957	5.20263	ENSMUSG00000024853	Sf3b2
3.69083	4.88267	0.57484	ENSMUSG00000020889	Nr1d1
3.68311	6.60524	1.95138	ENSMUSG00000000171	Sdhd
3.68311	6.60524	1.95138	ENSMUSG00000003226	Ranbp2
3.68311	6.60524	1.95138	ENSMUSG00000107814	Gm35876
3.68311	6.60524	1.95138	ENSMUSG00000016831	Tox4
3.68311	6.60524	1.95138	ENSMUSG00000101872	Gm29237
3.68311	6.60524	1.95138	ENSMUSG00000096699	Rps19-ps4
3.68311	6.60524	1.95138	ENSMUSG00000024620	Pdgfrb
3.68311	6.60524	1.95138	ENSMUSG00000025579	Gaa
3.68311	6.60524	1.95138	ENSMUSG00000065765	Gm23851
3.68311	6.60524	1.95138	ENSMUSG00000032194	Kank2
3.68311	6.60524	1.95138	ENSMUSG00000113774	Gm36236
3.67545	5.1593	0.80219	ENSMUSG00000017400	Stac2
3.67545	5.1593	0.80219	ENSMUSG00000045045	Lrfn4
3.67545	5.1593	0.80219	ENSMUSG00000017999	Ddx27
3.67545	5.1593	0.80219	ENSMUSG00000051232	Tmem199
3.67545	5.1593	0.80219	ENSMUSG00000106281	Gm44346
3.67545	5.1593	0.80219	ENSMUSG00000106281	Gm44346
3.67141	7.74749	2.87825	ENSMUSG00000028451	1700022I11Rik
3.65365	5.3292	0.90601	ENSMUSG00000022010	Tsc22d1
3.64978	7.09102	2.3519	ENSMUSG00000088516	Gm23044
3.64978	7.09102	2.3519	ENSMUSG00000024853	Sf3b2
3.64978	7.09102	2.3519	ENSMUSG00000028788	Ptp4a2
3.64978	7.09102	2.3519	ENSMUSG00000048612	Myof
3.64978	7.09102	2.3519	ENSMUSG00000110744	Gm5171
3.64978	7.09102	2.3519	ENSMUSG00000052403	Fcnaos
3.6391	4.80077	0.50345	ENSMUSG00000104741	Mir3087
3.63399	4.49571	0.25494	ENSMUSG00000042211	Fbxo38
3.62734	7.08682	2.3519	ENSMUSG00000041688	Amot
3.62727	7.33793	2.54638	ENSMUSG00000034290	Nek9
3.62597	8.23007	3.27774	ENSMUSG00000020850	Prpf8
3.62597	8.23007	3.27774	ENSMUSG00000097888	Gm26682
3.62597	8.23007	3.27774	ENSMUSG00000024736	Tmem132a
3.62597	8.23007	3.27774	ENSMUSG00000025103	Btbd1
3.62597	8.23007	3.27774	ENSMUSG00000102324	Gm19721
3.62597	8.23007	3.27774	ENSMUSG00000098397	Mir7669
3.62377	11.723	6.28182	ENSMUSG00000115505	Gm9247
3.62377	11.723	6.28182	ENSMUSG00000115505	Gm9247
3.62083	3.88853	0	ENSMUSG00000040740	Slc25a34
3.61879	7.31739	2.52733	ENSMUSG00000084104	Gm13578
3.61791	5.36025	0.93209	ENSMUSG00000042303	Sgsm3
3.61791	5.36025	0.93209	ENSMUSG00000024883	Rin1
3.61644	6.16523	1.57545	ENSMUSG00000032199	Polr2m
3.61644	6.16523	1.57545	ENSMUSG00000032199	Polr2m
3.61574	4.46814	0.23306	ENSMUSG00000030036	Mogs
3.60811	8.74288	3.71729	ENSMUSG00000026407	Cacna1s
3.60811	8.74288	3.71729	ENSMUSG00000045294	Insig1
3.60811	8.74288	3.71729	ENSMUSG00000083937	Cct3-ps1
3.59915	3.85883	0	ENSMUSG00000098568	Mir6987
3.5891	5.21546	0.84591	ENSMUSG00000069237	Fam8a1
3.58311	10.4007	5.11394	ENSMUSG00000029777	Gars
3.58195	3.5489	0	ENSMUSG00000032834	Pwp2
3.58195	3.5489	0	ENSMUSG00000001440	Kpnb1
3.58195	3.5489	0	ENSMUSG00000086680	Gm11592
3.58195	3.5489	0	ENSMUSG00000001785	Pwp1
3.58195	3.5489	0	ENSMUSG00000108976	Gm29797
3.58195	3.5489	0	ENSMUSG00000002660	Clpp
3.58195	3.5489	0	ENSMUSG00000002996	Hbp1
3.58195	3.5489	0	ENSMUSG00000004054	Map3k11
3.58195	3.5489	0	ENSMUSG00000005501	Usp40
3.58195	3.5489	0	ENSMUSG00000006005	Tpr
3.58195	3.5489	0	ENSMUSG00000006599	Gtf2h1
3.58195	3.5489	0	ENSMUSG00000007812	Zfp655
3.58195	3.5489	0	ENSMUSG00000009075	Cabp7
3.58195	3.5489	0	ENSMUSG00000009681	Bcr
3.58195	3.5489	0	ENSMUSG00000087607	Gm16034
3.58195	3.5489	0	ENSMUSG00000111612	Gm47090
3.58195	3.5489	0	ENSMUSG00000013663	Pten
3.58195	3.5489	0	ENSMUSG00000014349	Ube2z
3.58195	3.5489	0	ENSMUSG00000109931	Gm39929
3.58195	3.5489	0	ENSMUSG00000109931	Gm39929
3.58195	3.5489	0	ENSMUSG00000109119	Gm44752
3.58195	3.5489	0	ENSMUSG00000015850	Adamtsl4
3.58195	3.5489	0	ENSMUSG00000017009	Sdc4
3.58195	3.5489	0	ENSMUSG00000066714	Gm8062
3.58195	3.5489	0	ENSMUSG00000018209	Stk4
3.58195	3.5489	0	ENSMUSG00000018845	Unc45b
3.58195	3.5489	0	ENSMUSG00000020734	Grin2c
3.58195	3.5489	0	ENSMUSG00000084603	Gm22204
3.58195	3.5489	0	ENSMUSG00000077082	Gm23766
3.58195	3.5489	0	ENSMUSG00000112804	Gm30534
3.58195	3.5489	0	ENSMUSG00000088744	Gm23223
3.58195	3.5489	0	ENSMUSG00000036816	Atoh7
3.58195	3.5489	0	ENSMUSG00000020220	Vps13d
3.58195	3.5489	0	ENSMUSG00000020220	Vps13d
3.58195	3.5489	0	ENSMUSG00000020439	Smtn
3.58195	3.5489	0	ENSMUSG00000082507	Gm9378
3.58195	3.5489	0	ENSMUSG00000020530	Ggnbp2
3.58195	3.5489	0	ENSMUSG00000020570	Sypl
3.58195	3.5489	0	ENSMUSG00000083748	Gm11662
3.58195	3.5489	0	ENSMUSG00000020790	Ankfy1
3.58195	3.5489	0	ENSMUSG00000086976	Gm12316
3.58195	3.5489	0	ENSMUSG00000006356	Crip2
3.58195	3.5489	0	ENSMUSG00000021374	Nup153
3.58195	3.5489	0	ENSMUSG00000098609	Anxa11os
3.58195	3.5489	0	ENSMUSG00000021893	Capn7
3.58195	3.5489	0	ENSMUSG00000021978	Extl3
3.58195	3.5489	0	ENSMUSG00000022000	Zc3h13
3.58195	3.5489	0	ENSMUSG00000053588	A730061H03Rik
3.58195	3.5489	0	ENSMUSG00000115641	Gm9891
3.58195	3.5489	0	ENSMUSG00000115593	Gm4824
3.58195	3.5489	0	ENSMUSG00000022453	Naga
3.58195	3.5489	0	ENSMUSG00000022472	Desi1
3.58195	3.5489	0	ENSMUSG00000022571	Pycrl
3.58195	3.5489	0	ENSMUSG00000039763	Dnajc28
3.58195	3.5489	0	ENSMUSG00000023805	Synj2
3.58195	3.5489	0	ENSMUSG00000023919	Cenpq
3.58195	3.5489	0	ENSMUSG00000023932	Cdc5l
3.58195	3.5489	0	ENSMUSG00000023963	Cyp39a1
3.58195	3.5489	0	ENSMUSG00000084572	Gm23657
3.58195	3.5489	0	ENSMUSG00000084572	Gm23657
3.58195	3.5489	0	ENSMUSG00000073437	D330041H03Rik
3.58195	3.5489	0	ENSMUSG00000087816	Gm25116
3.58195	3.5489	0	ENSMUSG00000024382	Ercc3
3.58195	3.5489	0	ENSMUSG00000065402	Mir122
3.58195	3.5489	0	ENSMUSG00000024687	Osbp
3.58195	3.5489	0	ENSMUSG00000024790	Sac3d1
3.58195	3.5489	0	ENSMUSG00000024908	Ppp6r3
3.58195	3.5489	0	ENSMUSG00000025078	Nhlrc2
3.58195	3.5489	0	ENSMUSG00000025155	Dus1l
3.58195	3.5489	0	ENSMUSG00000025224	Gbf1
3.58195	3.5489	0	ENSMUSG00000025332	Kdm5c
3.58195	3.5489	0	ENSMUSG00000025332	Kdm5c
3.58195	3.5489	0	ENSMUSG00000025572	Tmc6
3.58195	3.5489	0	ENSMUSG00000100213	Gm28151
3.58195	3.5489	0	ENSMUSG00000026034	Clk1
3.58195	3.5489	0	ENSMUSG00000116823	AC166832.3
3.58195	3.5489	0	ENSMUSG00000102234	Gm37885
3.58195	3.5489	0	ENSMUSG00000103736	Gm37650
3.58195	3.5489	0	ENSMUSG00000103597	Gm19777
3.58195	3.5489	0	ENSMUSG00000097503	3110045C21Rik
3.58195	3.5489	0	ENSMUSG00000097503	3110045C21Rik
3.58195	3.5489	0	ENSMUSG00000026694	Mettl13
3.58195	3.5489	0	ENSMUSG00000026833	Olfm1
3.58195	3.5489	0	ENSMUSG00000091922	Gm17409
3.58195	3.5489	0	ENSMUSG00000087635	Gm13414
3.58195	3.5489	0	ENSMUSG00000098812	Mir7578
3.58195	3.5489	0	ENSMUSG00000081487	Gm13689
3.58195	3.5489	0	ENSMUSG00000027131	Emc4
3.58195	3.5489	0	ENSMUSG00000027312	Atrn
3.58195	3.5489	0	ENSMUSG00000027303	Ptpra
3.58195	3.5489	0	ENSMUSG00000082596	Gm14227
3.58195	3.5489	0	ENSMUSG00000074627	Mroh8
3.58195	3.5489	0	ENSMUSG00000074627	Mroh8
3.58195	3.5489	0	ENSMUSG00000105689	Gm43120
3.58195	3.5489	0	ENSMUSG00000065764	Gm23850
3.58195	3.5489	0	ENSMUSG00000028107	Tars2
3.58195	3.5489	0	ENSMUSG00000104773	Mir7657
3.58195	3.5489	0	ENSMUSG00000073821	8030451A03Rik
3.58195	3.5489	0	ENSMUSG00000084970	1700060J05Rik
3.58195	3.5489	0	ENSMUSG00000066196	Spag8
3.58195	3.5489	0	ENSMUSG00000077677	Gm24468
3.58195	3.5489	0	ENSMUSG00000028560	Usp1
3.58195	3.5489	0	ENSMUSG00000102602	A930004J17Rik
3.58195	3.5489	0	ENSMUSG00000028950	Tas1r1
3.58195	3.5489	0	ENSMUSG00000085286	Ube4bos3
3.58195	3.5489	0	ENSMUSG00000038276	Asic3
3.58195	3.5489	0	ENSMUSG00000028991	Mtor
3.58195	3.5489	0	ENSMUSG00000093097	Mir3097
3.58195	3.5489	0	ENSMUSG00000029141	Slc4a1ap
3.58195	3.5489	0	ENSMUSG00000107266	Gm43698
3.58195	3.5489	0	ENSMUSG00000097213	Gm26745
3.58195	3.5489	0	ENSMUSG00000029466	Anapc7
3.58195	3.5489	0	ENSMUSG00000105613	Gm43684
3.58195	3.5489	0	ENSMUSG00000029502	Golga3
3.58195	3.5489	0	ENSMUSG00000104720	Gm43138
3.58195	3.5489	0	ENSMUSG00000077254	Gm26079
3.58195	3.5489	0	ENSMUSG00000036639	Nudt1
3.58195	3.5489	0	ENSMUSG00000029659	Medag
3.58195	3.5489	0	ENSMUSG00000029772	Ahcyl2
3.58195	3.5489	0	ENSMUSG00000029802	Abcg2
3.58195	3.5489	0	ENSMUSG00000029822	Osbpl3
3.58195	3.5489	0	ENSMUSG00000108321	Gm44649
3.58195	3.5489	0	ENSMUSG00000109539	Gm44667
3.58195	3.5489	0	ENSMUSG00000030662	Ipo5
3.58195	3.5489	0	ENSMUSG00000110239	Gm45620
3.58195	3.5489	0	ENSMUSG00000030795	Fus
3.58195	3.5489	0	ENSMUSG00000109882	Gm18706
3.58195	3.5489	0	ENSMUSG00000109882	Gm18706
3.58195	3.5489	0	ENSMUSG00000030870	Ubfd1
3.58195	3.5489	0	ENSMUSG00000030917	Tmem159
3.58195	3.5489	0	ENSMUSG00000031367	Ap1s2
3.58195	3.5489	0	ENSMUSG00000092907	Mir5132
3.58195	3.5489	0	ENSMUSG00000084783	Gm15419
3.58195	3.5489	0	ENSMUSG00000084783	Gm15419
3.58195	3.5489	0	ENSMUSG00000037437	Adam32
3.58195	3.5489	0	ENSMUSG00000086134	Gm16159
3.58195	3.5489	0	ENSMUSG00000031659	Adcy7
3.58195	3.5489	0	ENSMUSG00000031862	Atp13a1
3.58195	3.5489	0	ENSMUSG00000064622	Gm22304
3.58195	3.5489	0	ENSMUSG00000099192	Gm27373
3.58195	3.5489	0	ENSMUSG00000032423	Syncrip
3.58195	3.5489	0	ENSMUSG00000098702	1500015A07Rik
3.58195	3.5489	0	ENSMUSG00000033029	1700088E04Rik
3.58195	3.5489	0	ENSMUSG00000099428	Gm28155
3.58195	3.5489	0	ENSMUSG00000033624	Pdpr
3.58195	3.5489	0	ENSMUSG00000027995	Tlr2
3.58195	3.5489	0	ENSMUSG00000034032	Rpap1
3.58195	3.5489	0	ENSMUSG00000044556	Tex38
3.58195	3.5489	0	ENSMUSG00000034820	Cpsf7
3.58195	3.5489	0	ENSMUSG00000103731	Gm17530
3.58195	3.5489	0	ENSMUSG00000035139	Secisbp2
3.58195	3.5489	0	ENSMUSG00000097159	Gm26517
3.58195	3.5489	0	ENSMUSG00000075706	Gpx4
3.58195	3.5489	0	ENSMUSG00000075706	Gpx4
3.58195	3.5489	0	ENSMUSG00000103715	4933431K14Rik
3.58195	3.5489	0	ENSMUSG00000035769	Xylb
3.58195	3.5489	0	ENSMUSG00000036323	Srp72
3.58195	3.5489	0	ENSMUSG00000113774	Gm36236
3.58195	3.5489	0	ENSMUSG00000113325	Gm48080
3.58195	3.5489	0	ENSMUSG00000036615	Rfxap
3.58195	3.5489	0	ENSMUSG00000020081	Tacr2
3.58195	3.5489	0	ENSMUSG00000037331	Larp1
3.58195	3.5489	0	ENSMUSG00000037364	Srrt
3.58195	3.5489	0	ENSMUSG00000065852	Gm22353
3.58195	3.5489	0	ENSMUSG00000028495	Rps6
3.58195	3.5489	0	ENSMUSG00000038102	Trappc11
3.58195	3.5489	0	ENSMUSG00000038398	Upf3a
3.58195	3.5489	0	ENSMUSG00000038416	Cdc16
3.58195	3.5489	0	ENSMUSG00000084437	Gm23428
3.58195	3.5489	0	ENSMUSG00000100130	Gm28379
3.58195	3.5489	0	ENSMUSG00000039005	Tlr4
3.58195	3.5489	0	ENSMUSG00000028114	Mettl14
3.58195	3.5489	0	ENSMUSG00000039275	Foxk2
3.58195	3.5489	0	ENSMUSG00000024077	Strn
3.58195	3.5489	0	ENSMUSG00000039703	Nploc4
3.58195	3.5489	0	ENSMUSG00000039756	Dnttip2
3.58195	3.5489	0	ENSMUSG00000031467	Agpat5
3.58195	3.5489	0	ENSMUSG00000040363	Bcor
3.58195	3.5489	0	ENSMUSG00000040506	Ambra1
3.58195	3.5489	0	ENSMUSG00000040549	Ckap5
3.58195	3.5489	0	ENSMUSG00000077221	Snord67
3.58195	3.5489	0	ENSMUSG00000077221	Snord67
3.58195	3.5489	0	ENSMUSG00000018287	Spag7
3.58195	3.5489	0	ENSMUSG00000080506	Gm25042
3.58195	3.5489	0	ENSMUSG00000111382	Gm47536
3.58195	3.5489	0	ENSMUSG00000041528	Rnf123
3.58195	3.5489	0	ENSMUSG00000099047	Mir7029
3.58195	3.5489	0	ENSMUSG00000077672	Gm24472
3.58195	3.5489	0	ENSMUSG00000097435	Gm26783
3.58195	3.5489	0	ENSMUSG00000042557	Sin3a
3.58195	3.5489	0	ENSMUSG00000104872	1700008B11Rik
3.58195	3.5489	0	ENSMUSG00000027263	Tubgcp4
3.58195	3.5489	0	ENSMUSG00000027263	Tubgcp4
3.58195	3.5489	0	ENSMUSG00000038224	Serpinf2
3.58195	3.5489	0	ENSMUSG00000088685	Gm23995
3.58195	3.5489	0	ENSMUSG00000098822	Mir7039
3.58195	3.5489	0	ENSMUSG00000116941	AC110534.4
3.58195	3.5489	0	ENSMUSG00000087132	A930001C03Rik
3.58195	3.5489	0	ENSMUSG00000050213	Snip1
3.58195	3.5489	0	ENSMUSG00000113931	Gm5928
3.58195	3.5489	0	ENSMUSG00000050567	Maml1
3.58195	3.5489	0	ENSMUSG00000052459	Atp6v1a
3.58195	3.5489	0	ENSMUSG00000054150	Syne3
3.58195	3.5489	0	ENSMUSG00000065298	Gm26121
3.58195	3.5489	0	ENSMUSG00000084329	Gm6733
3.58195	3.5489	0	ENSMUSG00000055805	Fmnl1
3.58195	3.5489	0	ENSMUSG00000103731	Gm17530
3.58195	3.5489	0	ENSMUSG00000057177	Gsk3a
3.58195	3.5489	0	ENSMUSG00000057280	Musk
3.58195	3.5489	0	ENSMUSG00000057342	Sphk2
3.58195	3.5489	0	ENSMUSG00000057367	Birc2
3.58195	3.5489	0	ENSMUSG00000110131	Gm18066
3.58195	3.5489	0	ENSMUSG00000046806	Cyren
3.58195	3.5489	0	ENSMUSG00000115643	Gm49011
3.58195	3.5489	0	ENSMUSG00000057342	Sphk2
3.58195	3.5489	0	ENSMUSG00000093768	Gm20650
3.58195	3.5489	0	ENSMUSG00000060733	Ipmk
3.58195	3.5489	0	ENSMUSG00000060739	Nsa2
3.58195	3.5489	0	ENSMUSG00000060739	Nsa2
3.58195	3.5489	0	ENSMUSG00000103207	Gm9874
3.58195	3.5489	0	ENSMUSG00000088170	Gm25219
3.58195	3.5489	0	ENSMUSG00000062713	Sim2
3.58195	3.5489	0	ENSMUSG00000115597	Gm49030
3.58195	3.5489	0	ENSMUSG00000115049	Gm49172
3.58195	3.5489	0	ENSMUSG00000064387	Snora73a
3.58195	3.5489	0	ENSMUSG00000068200	Gm5931
3.58195	3.5489	0	ENSMUSG00000086376	1700071G01Rik
3.58195	3.5489	0	ENSMUSG00000100516	Gm29332
3.58195	3.5489	0	ENSMUSG00000027173	Depdc7
3.58195	3.5489	0	ENSMUSG00000108601	Gm44645
3.58195	3.5489	0	ENSMUSG00000081138	Gm12834
3.58195	3.5489	0	ENSMUSG00000084783	Gm15419
3.58195	3.5489	0	ENSMUSG00000085286	Ube4bos3
3.58195	3.5489	0	ENSMUSG00000053588	A730061H03Rik
3.58195	3.5489	0	ENSMUSG00000086693	A730081D07Rik
3.58195	3.5489	0	ENSMUSG00000089704	Galnt2
3.58195	3.5489	0	ENSMUSG00000089704	Galnt2
3.58195	3.5489	0	ENSMUSG00000093768	Gm20650
3.58195	3.5489	0	ENSMUSG00000027131	Emc4
3.58195	3.5489	0	ENSMUSG00000050567	Maml1
3.58195	3.5489	0	ENSMUSG00000098609	Anxa11os
3.58195	3.5489	0	ENSMUSG00000100130	Gm28379
3.58195	3.5489	0	ENSMUSG00000106827	Gm7556
3.58195	3.5489	0	ENSMUSG00000029659	Medag
3.58195	3.5489	0	ENSMUSG00000030917	Tmem159
3.58195	3.5489	0	ENSMUSG00000111108	Gm17795
3.58195	3.5489	0	ENSMUSG00000113258	Gm7446
3.58195	3.5489	0	ENSMUSG00000113258	Gm7446
3.58195	3.5489	0	ENSMUSG00000064833	Gm25926
3.58195	3.5489	0	ENSMUSG00000104773	Mir7657
3.58195	3.5489	0	ENSMUSG00000105875	Gm43518
3.58195	3.5489	0	ENSMUSG00000005057	Sh2b2
3.58195	3.5489	0	ENSMUSG00000022146	Osmr
3.58195	3.5489	0	ENSMUSG00000108161	Gm32914
3.58195	3.5489	0	ENSMUSG00000004043	Stat5a
3.58195	3.5489	0	ENSMUSG00000020315	Sptbn1
3.58195	3.5489	0	ENSMUSG00000104773	Mir7657
3.58195	3.5489	0	ENSMUSG00000058625	Gm17383
3.58195	3.5489	0	ENSMUSG00000036403	Cep135
3.58195	3.5489	0	ENSMUSG00000004947	Dtx2
3.58195	3.5489	0	ENSMUSG00000102525	Gm37784
3.57773	3.82949	0	ENSMUSG00000026159	Agfg1
3.57773	3.82949	0	ENSMUSG00000086949	Gm13066
3.57773	3.82949	0	ENSMUSG00000002608	Ccdc97
3.57773	3.82949	0	ENSMUSG00000040852	Plekhh2
3.57773	3.82949	0	ENSMUSG00000042035	Igsf3
3.57773	3.82949	0	ENSMUSG00000044254	Pcsk9
3.57773	3.82949	0	ENSMUSG00000044442	N6amt1
3.57773	3.82949	0	ENSMUSG00000019464	Ptger1
3.57773	3.82949	0	ENSMUSG00000109222	Gm10297
3.57234	4.69469	0.42981	ENSMUSG00000032717	Mdfi
3.57234	4.69469	0.42981	ENSMUSG00000040097	Flywch1
3.57234	4.69469	0.42981	ENSMUSG00000027900	Dram2
3.57234	4.69469	0.42981	ENSMUSG00000038644	Pold1
3.55145	5.14881	0.79409	ENSMUSG00000098976	Mir6769b
3.54998	4.07918	0	ENSMUSG00000066180	Gm10155
3.54434	5.72495	1.24416	ENSMUSG00000032726	Bmp8a
3.54133	3.49571	0	ENSMUSG00000110517	Gm31224
3.53085	5.99074	1.44873	ENSMUSG00000082988	Gm5903
3.52713	4.33399	0.14792	ENSMUSG00000084745	Gm25290
3.52679	5.10501	0.75471	ENSMUSG00000104368	2010103J01Rik
3.52619	4.33257	0.14792	ENSMUSG00000000738	Spg7
3.52619	4.33257	0.14792	ENSMUSG00000001415	Smg5
3.52619	4.33257	0.14792	ENSMUSG00000084025	Gm6276
3.52619	4.33257	0.14792	ENSMUSG00000002064	Sdf2
3.52619	4.33257	0.14792	ENSMUSG00000002496	Tsc2
3.52619	4.33257	0.14792	ENSMUSG00000002625	Akap8l
3.52619	4.33257	0.14792	ENSMUSG00000005413	Hmox1
3.52619	4.33257	0.14792	ENSMUSG00000009640	Dmap1
3.52619	4.33257	0.14792	ENSMUSG00000016831	Tox4
3.52619	4.33257	0.14792	ENSMUSG00000018166	Erbb3
3.52619	4.33257	0.14792	ENSMUSG00000018661	Cog1
3.52619	4.33257	0.14792	ENSMUSG00000018697	Aatf
3.52619	4.33257	0.14792	ENSMUSG00000019124	Scrn1
3.52619	4.33257	0.14792	ENSMUSG00000001383	Zmat2
3.52619	4.33257	0.14792	ENSMUSG00000010392	Gosr1
3.52619	4.33257	0.14792	ENSMUSG00000035329	Fbxo33
3.52619	4.33257	0.14792	ENSMUSG00000021666	Gfm2
3.52619	4.33257	0.14792	ENSMUSG00000022391	Rangap1
3.52619	4.33257	0.14792	ENSMUSG00000022752	Tomm70a
3.52619	4.33257	0.14792	ENSMUSG00000022797	Tfrc
3.52619	4.33257	0.14792	ENSMUSG00000023829	Slc22a1
3.52619	4.33257	0.14792	ENSMUSG00000097546	Gm26749
3.52619	4.33257	0.14792	ENSMUSG00000024096	Ralbp1
3.52619	4.33257	0.14792	ENSMUSG00000097413	A830052D11Rik
3.52619	4.33257	0.14792	ENSMUSG00000024563	Smad2
3.52619	4.33257	0.14792	ENSMUSG00000024960	Plcb3
3.52619	4.33257	0.14792	ENSMUSG00000086053	Gm15178
3.52619	4.33257	0.14792	ENSMUSG00000036766	Dner
3.52619	4.33257	0.14792	ENSMUSG00000026407	Cacna1s
3.52619	4.33257	0.14792	ENSMUSG00000103818	Gm38009
3.52619	4.33257	0.14792	ENSMUSG00000027122	Arl14ep
3.52619	4.33257	0.14792	ENSMUSG00000089308	Gm24837
3.52619	4.33257	0.14792	ENSMUSG00000028619	Tceanc2
3.52619	4.33257	0.14792	ENSMUSG00000028673	Fuca1
3.52619	4.33257	0.14792	ENSMUSG00000028778	Hcrtr1
3.52619	4.33257	0.14792	ENSMUSG00000092745	Mir5122
3.52619	4.33257	0.14792	ENSMUSG00000089081	Gm24002
3.52619	4.33257	0.14792	ENSMUSG00000029547	Ints1
3.52619	4.33257	0.14792	ENSMUSG00000030116	Mfap5
3.52619	4.33257	0.14792	ENSMUSG00000030816	Rnf40
3.52619	4.33257	0.14792	ENSMUSG00000031660	Brd7
3.52619	4.33257	0.14792	ENSMUSG00000032127	Vps11
3.52619	4.33257	0.14792	ENSMUSG00000099192	Gm27373
3.52619	4.33257	0.14792	ENSMUSG00000086608	4930562D21Rik
3.52619	4.33257	0.14792	ENSMUSG00000106825	2510016D11Rik
3.52619	4.33257	0.14792	ENSMUSG00000079470	Utp14b
3.52619	4.33257	0.14792	ENSMUSG00000107861	Gm44253
3.52619	4.33257	0.14792	ENSMUSG00000085068	Gm15895
3.52619	4.33257	0.14792	ENSMUSG00000033917	Gde1
3.52619	4.33257	0.14792	ENSMUSG00000085915	Gm8091
3.52619	4.33257	0.14792	ENSMUSG00000037373	Ctbp1
3.52619	4.33257	0.14792	ENSMUSG00000115249	Gm49085
3.52619	4.33257	0.14792	ENSMUSG00000037993	Dhx38
3.52619	4.33257	0.14792	ENSMUSG00000038264	Sema7a
3.52619	4.33257	0.14792	ENSMUSG00000038545	Cul7
3.52619	4.33257	0.14792	ENSMUSG00000038670	Mybpc2
3.52619	4.33257	0.14792	ENSMUSG00000038671	Arfrp1
3.52619	4.33257	0.14792	ENSMUSG00000064410	Gm22247
3.52619	4.33257	0.14792	ENSMUSG00000030400	Ercc2
3.52619	4.33257	0.14792	ENSMUSG00000089796	Gm16575
3.52619	4.33257	0.14792	ENSMUSG00000086898	Itpr3os
3.52619	4.33257	0.14792	ENSMUSG00000086898	Itpr3os
3.52619	4.33257	0.14792	ENSMUSG00000043067	Dpy19l1
3.52619	4.33257	0.14792	ENSMUSG00000047434	Xxylt1
3.52619	4.33257	0.14792	ENSMUSG00000113905	Gm48872
3.52619	4.33257	0.14792	ENSMUSG00000025075	Habp2
3.52619	4.33257	0.14792	ENSMUSG00000078117	Gm16485
3.52619	4.33257	0.14792	ENSMUSG00000097011	Gm4651
3.52619	4.33257	0.14792	ENSMUSG00000115610	Gm31251
3.52619	4.33257	0.14792	ENSMUSG00000076444	Mir761
3.52619	4.33257	0.14792	ENSMUSG00000028795	Ccdc28b
3.52619	4.33257	0.14792	ENSMUSG00000055775	Myh8
3.52619	4.33257	0.14792	ENSMUSG00000098453	Mir6997
3.52619	4.33257	0.14792	ENSMUSG00000042606	Hirip3
3.52619	4.33257	0.14792	ENSMUSG00000108447	Gm44567
3.52619	4.33257	0.14792	ENSMUSG00000066637	Ttc32
3.52619	4.33257	0.14792	ENSMUSG00000089883	Gm3355
3.52619	4.33257	0.14792	ENSMUSG00000070730	Rmdn3
3.52619	4.33257	0.14792	ENSMUSG00000002718	Cse1l
3.52619	4.33257	0.14792	ENSMUSG00000089796	Gm16575
3.52619	4.33257	0.14792	ENSMUSG00000000738	Spg7
3.52619	4.33257	0.14792	ENSMUSG00000038545	Cul7
3.52619	4.33257	0.14792	ENSMUSG00000115610	Gm31251
3.52619	4.33257	0.14792	ENSMUSG00000075227	Znhit2
3.52619	4.33257	0.14792	ENSMUSG00000004789	Dlst
3.52619	4.33257	0.14792	ENSMUSG00000015889	Lta4h
3.52104	4.90137	0.58992	ENSMUSG00000097291	Gm18828
3.52104	4.90137	0.58992	ENSMUSG00000065873	n-R5s183
3.51834	3.46563	0	ENSMUSG00000006818	Sod2
3.51542	5.46828	1.01071	ENSMUSG00000000827	Tpd52l2
3.51542	5.46828	1.01071	ENSMUSG00000003402	Prkcsh
3.51542	5.46828	1.01071	ENSMUSG00000006519	Cyba
3.51542	5.46828	1.01071	ENSMUSG00000007036	Abhd16a
3.51542	5.46828	1.01071	ENSMUSG00000049482	Ctu2
3.51542	5.46828	1.01071	ENSMUSG00000020198	Ap3d1
3.51542	5.46828	1.01071	ENSMUSG00000020917	Acly
3.51542	5.46828	1.01071	ENSMUSG00000021814	Anxa7
3.51542	5.46828	1.01071	ENSMUSG00000021824	Ap3m1
3.51542	5.46828	1.01071	ENSMUSG00000087435	Gm16323
3.51542	5.46828	1.01071	ENSMUSG00000098812	Mir7578
3.51542	5.46828	1.01071	ENSMUSG00000043468	Adam30
3.51542	5.46828	1.01071	ENSMUSG00000028964	Park7
3.51542	5.46828	1.01071	ENSMUSG00000030662	Ipo5
3.51542	5.46828	1.01071	ENSMUSG00000086608	4930562D21Rik
3.51542	5.46828	1.01071	ENSMUSG00000111207	Gm8125
3.51542	5.46828	1.01071	ENSMUSG00000028538	St3gal3
3.51542	5.46828	1.01071	ENSMUSG00000033400	Agl
3.51542	5.46828	1.01071	ENSMUSG00000033423	Eri3
3.51542	5.46828	1.01071	ENSMUSG00000020211	Sf3a2
3.51542	5.46828	1.01071	ENSMUSG00000035325	Sec31a
3.51542	5.46828	1.01071	ENSMUSG00000098580	Mir7023
3.51542	5.46828	1.01071	ENSMUSG00000059714	Flot1
3.51542	5.46828	1.01071	ENSMUSG00000061462	Obscn
3.51542	5.46828	1.01071	ENSMUSG00000081732	Gm15495
3.51542	5.46828	1.01071	ENSMUSG00000006519	Cyba
3.51542	5.46828	1.01071	ENSMUSG00000049482	Ctu2
3.51542	5.46828	1.01071	ENSMUSG00000109324	Prmt1
3.51222	4.02477	0	ENSMUSG00000106179	Gm47300
3.51222	4.02477	0	ENSMUSG00000015474	Ppt2
3.51222	4.02477	0	ENSMUSG00000112655	Gm48511
3.51222	4.02477	0	ENSMUSG00000083280	Gm11838
3.51222	4.02477	0	ENSMUSG00000073435	Nme3
3.51222	4.02477	0	ENSMUSG00000108321	Gm44649
3.51222	4.02477	0	ENSMUSG00000086898	Itpr3os
3.51222	4.02477	0	ENSMUSG00000021262	Evl
3.51222	4.02477	0	ENSMUSG00000083280	Gm11838
3.51222	4.02477	0	ENSMUSG00000015474	Ppt2
3.51222	4.02477	0	ENSMUSG00000021262	Evl
3.51222	4.02477	0	ENSMUSG00000108321	Gm44649
3.51222	4.02477	0	ENSMUSG00000112655	Gm48511
3.50992	4.30788	0.14792	ENSMUSG00000098458	Mir6971
3.50896	5.94583	1.40717	ENSMUSG00000020114	Cand1
3.50896	5.94583	1.40717	ENSMUSG00000086584	Gm12002
3.50896	5.94583	1.40717	ENSMUSG00000029657	Hsph1
3.50896	5.94583	1.40717	ENSMUSG00000030847	Bag3
3.50896	5.94583	1.40717	ENSMUSG00000097257	Gm26768
3.50896	5.94583	1.40717	ENSMUSG00000035247	Hectd1
3.50896	5.94583	1.40717	ENSMUSG00000098442	Mir6959
3.50896	5.94583	1.40717	ENSMUSG00000116429	Ddit3
3.50896	5.94583	1.40717	ENSMUSG00000099272	Mir7093
3.50896	5.94583	1.40717	ENSMUSG00000113036	Gm47021
3.50896	5.94583	1.40717	ENSMUSG00000062727	Hist1h2bk
3.50896	5.94583	1.40717	ENSMUSG00000085401	Slc39a1-ps
3.50465	7.09102	2.3519	ENSMUSG00000035640	Cbarp
3.50465	7.09102	2.3519	ENSMUSG00000020216	Jsrp1
3.50465	7.09102	2.3519	ENSMUSG00000006676	Usp19
3.50465	7.09102	2.3519	ENSMUSG00000057672	Pkn1
3.50157	7.60524	2.76139	ENSMUSG00000003316	Glg1
3.50157	7.60524	2.76139	ENSMUSG00000014867	Surf4
3.50157	7.60524	2.76139	ENSMUSG00000024736	Tmem132a
3.50157	7.60524	2.76139	ENSMUSG00000032187	Smarca4
3.50157	7.60524	2.76139	ENSMUSG00000079564	Gm11149
3.50157	7.60524	2.76139	ENSMUSG00000079564	Gm11149
3.49926	8.13604	3.19511	ENSMUSG00000084453	Gm24596
3.49926	8.13604	3.19511	ENSMUSG00000098453	Mir6997
3.49747	9.27005	4.16581	ENSMUSG00000105932	Mir6925
3.49747	9.27005	4.16581	ENSMUSG00000025488	Cox8b
3.49603	9.80686	4.63225	ENSMUSG00000024659	Anxa1
3.49364	3.99797	0	ENSMUSG00000054422	Fabp1
3.4804	6.6929	2.01574	ENSMUSG00000034282	Evpl
3.47769	5.11339	0.76108	ENSMUSG00000041313	Slc7a1
3.47526	3.97144	0	ENSMUSG00000045374	Wdr81
3.47435	3.68781	0	ENSMUSG00000081534	Slc48a1
3.47324	3.40669	0	ENSMUSG00000098574	Mir7037
3.46698	7.79678	2.91976	ENSMUSG00000020684	Rasl10b
3.46636	7.51175	2.70076	ENSMUSG00000111612	Gm47090
3.46251	30.7716	23.5482	ENSMUSG00000093798	Gm8355
3.45931	4.23091	0.08122	ENSMUSG00000074037	Mc1r
3.45931	4.23091	0.08122	ENSMUSG00000008855	Hdac5
3.45931	4.23091	0.08122	ENSMUSG00000112297	Gm17816
3.45931	4.23091	0.08122	ENSMUSG00000022772	Senp5
3.45931	4.23091	0.08122	ENSMUSG00000031171	Ftsj1
3.45931	4.23091	0.08122	ENSMUSG00000115249	Gm49085
3.45931	4.23091	0.08122	ENSMUSG00000074037	Mc1r
3.45931	4.23091	0.08122	ENSMUSG00000100204	Gm4849
3.45931	4.23091	0.08122	ENSMUSG00000112297	Gm17816
3.44058	5.3292	0.90601	ENSMUSG00000043257	Pigv
3.44058	5.3292	0.90601	ENSMUSG00000022010	Tsc22d1
3.44058	5.3292	0.90601	ENSMUSG00000030282	Cmas
3.43949	15.3445	9.48674	ENSMUSG00000106755	Tpi-rs11
3.43949	15.3445	9.48674	ENSMUSG00000106755	Tpi-rs11
3.42928	3.34932	0	ENSMUSG00000069804	Gm10277
3.42928	3.34932	0	ENSMUSG00000005442	Cic
3.42928	3.34932	0	ENSMUSG00000018428	Akap1
3.42928	3.34932	0	ENSMUSG00000036816	Atoh7
3.42928	3.34932	0	ENSMUSG00000089273	Gm24550
3.42928	3.34932	0	ENSMUSG00000115593	Gm4824
3.42928	3.34932	0	ENSMUSG00000026988	Wdsub1
3.42928	3.34932	0	ENSMUSG00000073733	Rsg1
3.42928	3.34932	0	ENSMUSG00000039740	Alg2
3.42928	3.34932	0	ENSMUSG00000041936	Agrn
3.42928	3.34932	0	ENSMUSG00000097760	6030442K20Rik
3.42928	3.34932	0	ENSMUSG00000045211	Nudt18
3.42928	3.34932	0	ENSMUSG00000051306	Usp42
3.42928	3.34932	0	ENSMUSG00000051671	Coa6
3.42928	3.34932	0	ENSMUSG00000061136	Prpf40a
3.42928	3.34932	0	ENSMUSG00000089222	Gm25049
3.42928	3.34932	0	.	.
3.42928	3.34932	0	ENSMUSG00000020086	H2afy2
3.41664	7.37896	2.58528	ENSMUSG00000022893	Adamts1
3.4157	10.3504	5.0682	ENSMUSG00000031328	Flna
3.4157	10.3504	5.0682	ENSMUSG00000079470	Utp14b
3.4157	10.3504	5.0682	ENSMUSG00000035885	Cox8a
3.41567	4.44391	0.21142	ENSMUSG00000104741	Mir3087
3.41567	4.44391	0.21142	ENSMUSG00000040524	Zfp609
3.41567	4.44391	0.21142	ENSMUSG00000042066	Tmcc2
3.41567	4.44391	0.21142	ENSMUSG00000099858	Gm6652
3.41567	4.44391	0.21142	ENSMUSG00000004567	Mcoln1
3.41513	3.60663	0	ENSMUSG00000015659	Serac1
3.40896	9.80686	4.63225	ENSMUSG00000071586	Gm10337
3.40896	9.80686	4.63225	ENSMUSG00000071586	Gm10337
3.40846	4.89334	0.58392	ENSMUSG00000024905	Tesmin
3.40846	4.89334	0.58392	ENSMUSG00000098442	Mir6959
3.40772	3.3212	0	ENSMUSG00000105519	E430021H15Rik
3.40361	3.8679	0	ENSMUSG00000047878	A4galt
3.40072	8.67725	3.66815	ENSMUSG00000025268	Maged2
3.40072	8.67725	3.66815	ENSMUSG00000098532	Mir7065
3.39874	7.60786	2.76274	ENSMUSG00000069266	Hist1h4b
3.39874	7.60786	2.76274	ENSMUSG00000069266	Hist1h4b
3.39354	15.8929	10.0006	ENSMUSG00000007891	Ctsd
3.39276	4.68469	0.4256	ENSMUSG00000086330	1700007J10Rik
3.39042	8.13604	3.19511	ENSMUSG00000091831	Gm4707
3.39042	8.13604	3.19511	ENSMUSG00000103001	A930005N03Rik
3.39042	8.13604	3.19511	ENSMUSG00000102838	Gm37014
3.39042	8.13604	3.19511	ENSMUSG00000032187	Smarca4
3.39042	8.13604	3.19511	ENSMUSG00000038650	Rnh1
3.39042	8.13604	3.19511	ENSMUSG00000089188	Gm22942
3.39042	8.13604	3.19511	ENSMUSG00000091831	Gm4707
3.38037	5.12245	0.76978	ENSMUSG00000006818	Sod2
3.37908	4.66145	0.40469	ENSMUSG00000018750	Zbtb4
3.37908	4.66145	0.40469	ENSMUSG00000098458	Mir6971
3.37718	6.99766	2.27847	ENSMUSG00000056069	Otulinl
3.37718	6.99766	2.27847	ENSMUSG00000020081	Tacr2
3.37718	6.99766	2.27847	ENSMUSG00000037280	Galnt6
3.37677	3.554	0	ENSMUSG00000002343	Armc6
3.37677	3.554	0	ENSMUSG00000025860	Xiap
3.37677	3.554	0	ENSMUSG00000027650	Tti1
3.37677	3.554	0	ENSMUSG00000078521	Aunip
3.37677	3.554	0	ENSMUSG00000048772	Tmem53
3.37677	3.554	0	ENSMUSG00000083208	Gm11522
3.37677	3.554	0	ENSMUSG00000081289	Gm14857
3.37677	3.554	0	ENSMUSG00000084883	Ccdc85c
3.37677	3.554	0	ENSMUSG00000110414	Gm45481
3.37186	10.1822	4.954	ENSMUSG00000102869	2900097C17Rik
3.36539	3.26605	0	ENSMUSG00000080455	Gm24194
3.36064	6.46457	1.8289	ENSMUSG00000002808	Epdr1
3.36064	6.46457	1.8289	ENSMUSG00000029135	Fosl2
3.35952	6.46191	1.82646	ENSMUSG00000003235	Eif2b5
3.35952	6.46191	1.82646	ENSMUSG00000020458	Rtn4
3.35952	6.46191	1.82646	ENSMUSG00000024885	Aldh3b1
3.35952	6.46191	1.82646	ENSMUSG00000031461	Myom2
3.35952	6.46191	1.82646	ENSMUSG00000031555	Adam9
3.35952	6.46191	1.82646	ENSMUSG00000086889	Phf2os1
3.35952	6.46191	1.82646	ENSMUSG00000075254	Heg1
3.35952	6.46191	1.82646	ENSMUSG00000020457	Drg1
3.35952	6.46191	1.82646	ENSMUSG00000017428	Psmd11
3.35791	3.52812	0	ENSMUSG00000115063	4930465K09Rik
3.35419	20.3583	14.051	ENSMUSG00000076303	Gm23061
3.34794	4.88212	0.57439	ENSMUSG00000044254	Pcsk9
3.34794	4.88212	0.57439	ENSMUSG00000108701	Gm44616
3.34794	4.88212	0.57439	ENSMUSG00000100130	Gm28379
3.34201	6.6929	2.01574	ENSMUSG00000055862	Izumo4
3.33486	3.76828	0	ENSMUSG00000065899	Gm24523
3.33486	3.76828	0	ENSMUSG00000091160	Gm17133
3.33486	3.76828	0	ENSMUSG00000092056	Gm7289
3.33486	3.76828	0	ENSMUSG00000075706	Gpx4
3.33486	3.76828	0	ENSMUSG00000092241	Gm20522
3.33486	3.76828	0	ENSMUSG00000006464	Bbs1
3.33486	3.76828	0	ENSMUSG00000081631	Gm12005
3.33486	3.76828	0	ENSMUSG00000081631	Gm12005
3.33486	3.76828	0	ENSMUSG00000091160	Gm17133
3.33486	3.76828	0	ENSMUSG00000024604	Rbm22
3.3348	5.31046	0.89087	ENSMUSG00000001435	Col18a1
3.3348	5.31046	0.89087	ENSMUSG00000086586	Gm11192
3.3348	5.31046	0.89087	ENSMUSG00000039873	Neurl2
3.3348	5.31046	0.89087	ENSMUSG00000088516	Gm23044
3.3348	5.31046	0.89087	ENSMUSG00000071414	Gm6736
3.3348	5.31046	0.89087	ENSMUSG00000020792	Exoc7
3.3348	5.31046	0.89087	ENSMUSG00000010392	Gosr1
3.3348	5.31046	0.89087	ENSMUSG00000113466	Gm48649
3.3348	5.31046	0.89087	ENSMUSG00000021737	Psmd6
3.3348	5.31046	0.89087	ENSMUSG00000022350	Washc5
3.3348	5.31046	0.89087	ENSMUSG00000056656	Apol8
3.3348	5.31046	0.89087	ENSMUSG00000065602	Mirlet7f-2
3.3348	5.31046	0.89087	ENSMUSG00000103001	A930005N03Rik
3.3348	5.31046	0.89087	ENSMUSG00000027253	Lrp4
3.3348	5.31046	0.89087	ENSMUSG00000028364	Tnc
3.3348	5.31046	0.89087	ENSMUSG00000031865	Dctn1
3.3348	5.31046	0.89087	ENSMUSG00000052135	Foxo6
3.3348	5.31046	0.89087	ENSMUSG00000098453	Mir6997
3.3348	5.31046	0.89087	ENSMUSG00000071414	Gm6736
3.3348	5.31046	0.89087	ENSMUSG00000028364	Tnc
3.3348	5.31046	0.89087	ENSMUSG00000114148	Gm47701
3.32113	5.10501	0.75471	ENSMUSG00000029106	Add1
3.32113	5.10501	0.75471	ENSMUSG00000091896	Ube2d2a
3.30659	15.3432	9.48649	ENSMUSG00000085328	Gm17131
3.30396	8.09834	3.18172	ENSMUSG00000020224	Llph
3.30396	8.09834	3.18172	ENSMUSG00000099095	Mir6376
3.30271	9.38565	4.25888	ENSMUSG00000105124	Gm5297
3.30271	9.38565	4.25888	ENSMUSG00000105124	Gm5297
3.30064	3.98824	0	ENSMUSG00000017167	Cntnap1
3.30064	3.98824	0	ENSMUSG00000022769	Sdf2l1
3.30064	3.98824	0	ENSMUSG00000024811	Tnks2
3.30064	3.98824	0	ENSMUSG00000035342	Lzts2
3.30064	3.98824	0	ENSMUSG00000094326	Gm10045
3.29943	18.1199	12.0269	ENSMUSG00000110040	Gm49369
3.29943	18.1199	12.0269	ENSMUSG00000110040	Gm49369
3.29772	4.79185	0.49506	ENSMUSG00000088631	Gm22311
3.29772	4.79185	0.49506	ENSMUSG00000020664	Dld
3.29772	4.79185	0.49506	ENSMUSG00000003435	Supt5
3.29772	4.79185	0.49506	ENSMUSG00000003660	Snrnp200
3.29772	4.79185	0.49506	ENSMUSG00000114243	Gm48163
3.29772	4.79185	0.49506	ENSMUSG00000010392	Gosr1
3.29772	4.79185	0.49506	ENSMUSG00000020923	Ubtf
3.29772	4.79185	0.49506	ENSMUSG00000098293	Mir6991
3.29772	4.79185	0.49506	ENSMUSG00000036766	Dner
3.29772	4.79185	0.49506	ENSMUSG00000047443	Erfe
3.29772	4.79185	0.49506	ENSMUSG00000026526	Fh1
3.29772	4.79185	0.49506	ENSMUSG00000026854	Usp20
3.29772	4.79185	0.49506	ENSMUSG00000027248	Pdia3
3.29772	4.79185	0.49506	ENSMUSG00000079165	Sap25
3.29772	4.79185	0.49506	ENSMUSG00000083199	Gm9432
3.29772	4.79185	0.49506	ENSMUSG00000031530	Dusp4
3.29772	4.79185	0.49506	ENSMUSG00000031796	Cfap20
3.29772	4.79185	0.49506	ENSMUSG00000086608	4930562D21Rik
3.29772	4.79185	0.49506	ENSMUSG00000033047	Eif3l
3.29772	4.79185	0.49506	ENSMUSG00000034926	Dhcr24
3.29772	4.79185	0.49506	ENSMUSG00000028114	Mettl14
3.29772	4.79185	0.49506	ENSMUSG00000094251	Gm25632
3.29772	4.79185	0.49506	ENSMUSG00000007458	M6pr
3.29772	4.79185	0.49506	ENSMUSG00000040669	Phc1
3.29772	4.79185	0.49506	ENSMUSG00000041889	Shisa4
3.29772	4.79185	0.49506	ENSMUSG00000041323	Ak7
3.29772	4.79185	0.49506	ENSMUSG00000063651	Cnfn
3.29772	4.79185	0.49506	ENSMUSG00000111280	Gm47239
3.29772	4.79185	0.49506	ENSMUSG00000049339	Retreg2
3.29772	4.79185	0.49506	ENSMUSG00000097133	Gm26628
3.29772	4.79185	0.49506	ENSMUSG00000109307	Gm44700
3.29772	4.79185	0.49506	ENSMUSG00000059479	B3gnt8
3.29772	4.79185	0.49506	ENSMUSG00000020096	Tbata
3.29772	4.79185	0.49506	ENSMUSG00000059479	B3gnt8
3.29772	4.79185	0.49506	ENSMUSG00000064080	Fbln2
3.29772	4.79185	0.49506	ENSMUSG00000085440	Sorbs2os
3.29772	4.79185	0.49506	ENSMUSG00000079165	Sap25
3.29772	4.79185	0.49506	ENSMUSG00000032557	Uba5
3.29772	4.79185	0.49506	ENSMUSG00000022540	Rogdi
3.29678	14.7849	8.97564	ENSMUSG00000024740	Ddb1
3.29625	6.04241	1.49426	ENSMUSG00000021281	Tnfaip2
3.28598	4.23419	0.08427	ENSMUSG00000041120	Nbl1
3.28157	7.54459	2.70826	ENSMUSG00000038650	Rnh1
3.27217	4.21175	0.06724	ENSMUSG00000001052	Sec24b
3.27217	4.21175	0.06724	ENSMUSG00000019139	Isyna1
3.27217	4.21175	0.06724	ENSMUSG00000033735	Spr
3.27217	4.21175	0.06724	ENSMUSG00000051457	Spn
3.27217	4.21175	0.06724	ENSMUSG00000061950	Ppp4r1
3.25919	5.15846	0.80219	ENSMUSG00000019961	Tmpo
3.25876	7.47776	2.6777	ENSMUSG00000082274	Gm14026
3.25737	9.21751	4.12731	ENSMUSG00000054452	Aes
3.25278	6.40804	1.78545	ENSMUSG00000017453	Pipox
3.25278	6.40804	1.78545	ENSMUSG00000086680	Gm11592
3.25278	6.40804	1.78545	ENSMUSG00000020400	Tnip1
3.25278	6.40804	1.78545	ENSMUSG00000038502	Ptov1
3.24812	4.43757	0.2067	ENSMUSG00000043257	Pigv
3.24812	4.43757	0.2067	ENSMUSG00000055204	Ankrd17
3.24812	4.43757	0.2067	ENSMUSG00000082678	Gm12818
3.24812	4.43757	0.2067	ENSMUSG00000082678	Gm12818
3.24355	11.4533	6.03312	ENSMUSG00000107603	Gm43921
3.23593	3.62443	0	ENSMUSG00000101695	1700094J05Rik
3.23593	3.62443	0	ENSMUSG00000107094	Gm43294
3.23593	3.62443	0	ENSMUSG00000001435	Col18a1
3.23593	3.62443	0	ENSMUSG00000097170	Gm16982
3.23593	3.62443	0	ENSMUSG00000109136	Gm45114
[truncated: 933 more rows]
